# Supplementary material for: Time-course gene profiling and networks in demethylated retinoblastoma cell line
Source: Oncotarget. 2015 Jun 25;6(27):23688–707. doi: 10.18632/oncotarget.4644 (PMC4695145; doi:10.18632/oncotarget.4644)
Supplement: Supplementary file 3 [file oncotarget-06-23688-s003.xls]

## Sheet: 48h
		48h
					Mean Rq				mean Dct CTRL	mean Dct Aza		ONE WAY ANOVA
	ctrl	SD	aza	SD	ctrl		aza	sd
TOLLIP	1	0.318885	1.24833	0.0477524	1		1.19944	0.0766013	7.78	7.46			Statisticamente NON significativo
	1	0.18	1.14	0.05					8.05	7.86
			1.21	0.13					8.52	8.24			Statisticamente significativo
FADD	1	0.06	0.99539	0.038933	1		1.24722	0.266479	7.096	7.11
	1	0.0248748	1.52626	0.279022					7.26	6.66
			1.22	0.03					7.28	6.996
FAS	1	0.004	3.10229	0.102412	1		3.32743	0.499616	10.68	9.05
			2.98	0.25					9.85	8.63
		EXP1	3.9	0.39					9.92	7.1
CASP8	1	0.0441188	2.62989	0.232168	1		2.5533	0.688204	14.475	13.08
			1.83	0.37					14.55	13.68
		EXP2	3.2	0.65					15.91	12.95
BIK	1	EXP1	3.4	0.24	1		3.18948	0.380709	11.88	9.45
	1	0.04	3.41843	0.750265					11.92	10.15
	1	0.09	2.75	0.22					12.11	10.75
BAX		EXP1	0.379	0.037	1		0.560667	0.294116	6.92	8.32
		EXP2	0.403	0.21					6.79	8.1
		EXP3	0.9	0.14					6.9	8.12
	ctrl	aza	sd
TOLLIP	1	1.2	0.08
FADD	1	1.25	0.27
FAS	1	3.33	0.5
CASP8	1	2.55	0.69
BIK	1	3.19	0.38
BAX	1	0.56	0.2

## Sheet: 72h
		72h
						Mean Rq			mean Dct CTRL	mean Dct Aza
	ctrl	SD	aza	SD	ctrl		aza	sd
TOLLIP	1	0.7	1.14	0.56	1		1.24333	0.10504	7.495	7.31
	1	0.29	1.24	0.07					7.93	7.62
			1.35	0.14					8.79	8.36
FADD	1	0.13	0.921251	0.2	1		1.27369	0.382232	7.9	8.03
	1	0.31	1.21982	0.2					7.36	7.07
			1.68	0.13					7.41	6.65
FAS	1	EXP1	4.66339	0.87	1		3.83382	0.721924	9.43	6.93
	1	0.065	3.34808	0.11					10.13	8.39
			3.49	0.22					9.8	7.995
CASP8	1	EXP1	3.02		1		2.63333	0.521664	13.95	12.35
	1	0.17	2.04	0.73					14.54	13.51
		EXP3	2.84						14.67	13.17
BIK	1	EXP1	4.43	0.04	1		3.69942	0.90414	11.14	9
	1	EXP2	2.68825	0.13					11.87	10.44
			3.98	0.21					11.34	9.345
BAX		EXP1	1.24	0.2			1.18333	0.249867	5.995	5.675
		EXP2	0.91	0.45					6.56	6.695
		EXP3	1.4	0.14					5.99	5.47
	ctrl	aza	sd
TOLLIP	1	1.24	0.11
FADD	1	1.27	0.38
FAS	1	3.83	0.72
CASP8	1	2.63	0.52
BIK	1	3.7	0.9
BAX	1	1.18	0.25

## Sheet: 96h
		96h
					Mean Rq				mean Dct CTRL	mean Dct Aza
	ctrl	SD	aza	SD	ctrl		aza	sd
TOLLIP	1	EXP1	2.25	0.11	1		1.63867	0.686488	8.6	7.42
	1	EXP2	0.896	0.11					6.74	6.9
			1.77	0.16					8.8	7.97
FADD	1	0.03	0.82	0.02	1		0.95	0.19975	7.78	8.07
	1	0.11	0.85	0.08					7.11	7.34
			1.18	0.12					7.1	6.83
FAS	1	EXP1	3.32	0.13	1		4.71333	1.21167	9.58	7.85
	1	0.05	5.3	0.13					9.53	7.13
			5.52	0.97					9.31	6.84
CASP8	1	0.09	4.95	0.75	1		4.26333	0.796576	13.22	10.91
	1	EXP2	3.39	0.63					12.09	10.54
			4.45	0.68					12.36	10.21
BIK	1	0.05	2.82	0.16	1		3.39667	0.717379	11.69	10.2
	1	0.03	3.17	0.1					11.31	9.65
		EXP3	4.2	0.71					11.6	8.81
BAX		EXP1	2.2	0.78			1.83333	0.320052	7.77	5.9
		EXP2	1.61	0.08					7	5.796
		EXP3	1.69	0.1					6.8	5.796
	ctrl	aza	sd
TOLLIP	1	1.64	0.69
FADD	1	0.95	0.2
FAS	1	4.71	0.8
CASP8	1	4.26	0.8
BIK	1	3.4	0.72
Bax	1	1.83	0.32
