# Supplementary material for: Time-course gene profiling and networks in demethylated retinoblastoma cell line
Source: Oncotarget. 2015 Jun 25;6(27):23688–707. doi: 10.18632/oncotarget.4644 (PMC4695145; doi:10.18632/oncotarget.4644)
Supplement: Supplementary file 4 [file oncotarget-06-23688-s004.xlsx]

## Sheet: DEG table
Uniprot_Acc	Uniprot_name	Gene name	T.48h	log2.48h	cv.48h	T.72h	log2.72h	cv.72h	T.96h	log2.96h	cv.96h
Q8NE71	ABCF1_HUMAN	ABCF1	0.5	-1	7	0.75	-0.415037	10	0	0	0
P78536	ADA17_HUMAN	ADAM17	1.13	0.176323	12	0.99	-0.0144996	3	2.34	1.22651	18
Q02952	AKA12_HUMAN	AKAP12	1.53	0.613532	21	1.32	0.400538	9	5.59	2.48285	70
Q9Y575	ASB3_HUMAN	ASB3	1.39	0.475085	5	1.14	0.189034	5	0.53	-0.915936	8
Q32M88	ATHL1_HUMAN	ATHL1	1.04	0.0565835	-	1.06	0.0840643	14	0.58	-0.785875	20
Q16611	BAK_HUMAN	BAK1	0.28	-1.8365	17	0.37	-1.4344	40	0	0	0
Q07812	BAX_HUMAN	BAX	0.55	-0.862496	10	1.12	0.163499	12	5.68	2.50589	62
Q9BXH1	BBC3_HUMAN	BBC3	0.31	-1.68966	5	0.97	-0.0439433	13	0	0	0
Q07817	B2CL1_HUMAN	BCL2L1	0.3	-1.73697	11	0.63	-0.666576	18	0	0	0
Q07817	B2CL1_HUMAN	BCL2L1	0.4	-1.32193	7	0.73	-0.454032	4	2.06	1.04264	36
Q07817	B2CL1_HUMAN	BCL2L1	0.48	-1.05889	17	0.69	-0.535332	3	2.77	1.46989	79
Q13323	BIK_HUMAN	BIK	2.33	1.22033	15	3.65	1.8679	31	2.01	1.0072	-
O15392	BIRC5_HUMAN	BIRC5	0.61	-0.713119	14	0.78	-0.358454	6	2.72	1.44361	14
O15392	BIRC5_HUMAN	BIRC5	0.67	-0.577767	11	0.74	-0.434403	3	3.55	1.82782	44
Q12982	BNIP2_HUMAN	BNIP2	1.49	0.575312	32	1.07	0.0976108	6	2.62	1.38957	59
O60238	BNI3L_HUMAN	BNIP3L	1.1	0.137504	16	1.24	0.31034	29	0.51	-0.971431	9
Q9UMX3	BOK_HUMAN	BOK	0.36	-1.47393	16	0.57	-0.810966	5	0	0	0
P42574	CASP3_HUMAN	CASP3	1.16	0.214125	16	1.44	0.526069	8	4.55	2.18587	40
P55212	CASP6_HUMAN	CASP6	1.39	0.475085	5	1.19	0.250962	7	2.35	1.23266	17
Q14790	CASP8_HUMAN	CASP8	0	0	0	1.7	0.765535	18	0	0	0
Q9UKL3	C8AP2_HUMAN	CASP8AP2	1.29	0.367371	26	1.27	0.344828	11	0.55	-0.862496	8
P30281	CCND3_HUMAN	CCND3	0.45	-1.152	9	0.89	-0.168123	7	0.71	-0.494109	-
P41002	CCNF_HUMAN	CCNF	0.55	-0.862496	7	0.81	-0.304006	7	0.84	-0.251539	10
Q16589	CCNG2_HUMAN	CCNG2	2	1	15	1.44	0.526069	16	11.6	3.53605	48
P51946	CCNH_HUMAN	CCNH	1.24	0.31034	13	1.09	0.124328	8	0.52	-0.943416	9
P32970	CD70_HUMAN	CD70	1.2	0.263034	4	1.48	0.565597	2	2.11	1.07724	11
P38936	CDN1A_HUMAN	CDKN1A	0.4	-1.32193	9	1.59	0.669027	4	4.12	2.04264	47
P42771	CD2A1_HUMAN	CDKN2A	0.53	-0.915936	3	0.73	-0.454032	4	0	0	0
Q53EZ4	CEP55_HUMAN	CEP55	1.48	0.565597	6	1.44	0.526069	6	5.41	2.43563	23
P51397	DAP1_HUMAN	DAP	0.55	-0.862496	24	0.9	-0.152003	20	0	0	0
P51398	RT29_HUMAN	DAP3	1.18	0.238787	5	1.07	0.0976108	8	3.21	1.68257	17
Q9UER7	DAXX_HUMAN	DAXX	0.31	-1.68966	8	0.69	-0.535332	16	0	0	0
Q8WXF8	DEDD2_HUMAN	DEDD2	0	0	0	0.41	-1.2863	2	0	0	0
O95057	DIRA1_HUMAN	DIRAS1	0.43	-1.21759	46	0.67	-0.577767	2	0	0	0
O75190	DNJB6_HUMAN	DNAJB6	1.12	0.163499	10	1.05	0.0703893	8	0.52	-0.943416	14
Q92785	REQU_HUMAN	DPF2	1.11	0.15056	6	0.93	-0.104697	2	2.65	1.40599	11
Q9H8V3	ECT2_HUMAN	ECT2	1.62	0.695994	6	1.26	0.333424	16	3.29	1.71809	43
O14681	EI24_HUMAN	EI24	1.23	0.298658	6	1.26	0.333424	9	6.7	2.74416	0
Q9NVQ4	FAIM1_HUMAN	FAIM	1.5	0.584963	9	1	0	8	0.4	-1.32193	10
P25445	TNR6_HUMAN	FAS	2.01	1.0072	37	4.02	2.0072	43	3.35	1.74416	27
P01100	FOS_HUMAN	FOS	0.22	-2.18442	6	2.21	1.14405	8	0	0	0
P15407	FOSL1_HUMAN	FOSL1	0	0	0	3.69	1.88362	47	0	0	0
P04406	G3P_HUMAN	GAPDH	0.76	-0.395929	12	0.79	-0.340075	6	4.17	2.06005	7
P60983	GMFB_HUMAN	GMFB	0.93	-0.104697	41	0.81	-0.304006	22	0.33	-1.59946	13
Q13098	CSN1_HUMAN	GPS1	0.52	-0.943416	7	0.73	-0.454032	7	3.41	1.76977	56
O75146	HIP1R_HUMAN	HIP1R	0.45	-1.152	7	0.97	-0.0439433	-	0	0	0
P01112	RASH_HUMAN	HRAS	0.79	-0.340075	4	0.62	-0.68966	6	1.74	0.799087	12
Q00613	HSF1_HUMAN	HSF1	0.25	-2	14	0.58	-0.785875	13	0	0	0
Q0VDF9	HSP7E_HUMAN	HSPA14	1.3	0.378512	23	0.9	-0.152003	3	0.48	-1.05889	9
P08107	HSP71_HUMAN	HSPA1A	1.9	0.925999	46	8.27	3.04789	26	24.58	4.61941	59
P34931	HS71L_HUMAN	HSPA1L	0	0	0	1.62	0.695994	-	2.35	1.23266	40
P54652	HSP72_HUMAN	HSPA2	0.35	-1.51457	10	0.68	-0.556393	4	8.21	3.03738	45
P34932	HSP74_HUMAN	HSPA4	1.28	0.356144	11	1.01	0.0143553	7	0.52	-0.943416	12
P11021	GRP78_HUMAN	HSPA5	1.02	0.0285692	6	0.97	-0.0439433	5	2.58	1.36737	3
Q9Y4L1	HYOU1_HUMAN	HYOU1	0.38	-1.39593	12	0.68	-0.556393	6	0	0	0
Q9NWB7	IFT57_HUMAN	IFT57	1.13	0.176323	16	0.84	-0.251539	15	0.36	-1.47393	10
Q9H665	IGFR1_HUMAN	IGFLR1	1.04	0.0565835	4	0.9	-0.152003	2	1.87	0.903038	45
Q9Y6K9	NEMO_HUMAN	IKBKG	0.31	-1.68966	3	0.59	-0.761213	7	0	0	0
P51617	IRAK1_HUMAN	IRAK1	0.15	-2.73697	9	0.44	-1.18442	17	0	0	0
P05161	ISG15_HUMAN	ISG15	1.02	0.0285692	18	0.93	-0.104697	12	1.72	0.782409	41
P17275	JUNB_HUMAN	JUNB	0.1	-3.32193	4	0.43	-1.21759	2	0	0	0
P49917	DNLI4_HUMAN	LIG4	1.19	0.250962	9	1.14	0.189034	20	6.22	2.63691	32
Q9NX58	LYAR_HUMAN	LYAR	1.36	0.443607	20	0.99	-0.0144996	7	0.44	-1.18442	11
Q8WXG6	MADD_HUMAN	MADD	0.35	-1.51457	18	0.73	-0.454032	24	0	0	0
Q9UDY8	MALT1_HUMAN	MALT1	2.01	1.0072	23	1.45	0.536053	0	0.77	-0.37707	16
Q99558	M3K14_HUMAN	MAP3K14	0.45	-1.152	-	0.91	-0.136062	23	0	0	0
Q15759	MK11_HUMAN	MAPK11	0.5	-1	17	0.51	-0.971431	9	1.21	0.275007	39
P53778	MK12_HUMAN	MAPK12	0.3	-1.73697	9	0.52	-0.943416	2	0	0	0
Q16659	MK06_HUMAN	MAPK6	1.22	0.286881	11	1.18	0.238787	9	2.35	1.23266	73
Q13164	MK07_HUMAN	MAPK7	1.13	0.176323	13	1.1	0.137504	7	4.89	2.28983	92
Q9UQF2	JIP1_HUMAN	MAPK8IP1	0.27	-1.88897	19	0.59	-0.761213	7	0	0	0
Q13387	JIP2_HUMAN	MAPK8IP2	0.21	-2.25154	14	0.44	-1.18442	5	0	0	0
P43243	MATR3_HUMAN	MATR3	1.25	0.321928	7	1.13	0.176323	5	0.57	-0.810966	4
Q07820	MCL1_HUMAN	MCL1	0.83	-0.268817	11	1.05	0.0703893	9	2.61	1.38405	47
Q96EZ8	MCRS1_HUMAN	MCRS1	0.95	-0.0740006	7	0.92	-0.120294	2	2.46	1.29866	10
Q00987	MDM2_HUMAN	MDM2	1	0	19	1.92	0.941106	13	0	0	0
Q969V6	MKL1_HUMAN	MKL1	0.2	-2.32193	6	0.48	-1.05889	-	0	0	0
Q99583	MNT_HUMAN	MNT	0.51	-0.971431	14	0.86	-0.217591	6	1.77	0.823749	28
Q9Y5U8	MPC1_HUMAN	MPC1	1.42	0.505891	23	0.91	-0.136062	14	0.35	-1.51457	3
P04198	MYCN_HUMAN	MYCN	0.92	-0.120294	10	0.76	-0.395929	5	3.95	1.98185	14
Q9P0J0	NDUAD_HUMAN	NDUFA13	1.03	0.0426443	6	1.02	0.0285692	9	1.99	0.992768	5
P19838	NFKB1_HUMAN	NFKB1	1.47	0.555816	8	1.43	0.516015	47	2.14	1.09761	41
P25963	IKBA_HUMAN	NFKBIA	1	0	8	0.95	-0.0740006	8	2.5	1.32193	29
Q00994	BEX3_HUMAN	NGFRAP1	1.1	0.137504	3	1.22	0.286881	11	0.45	-1.152	7
Q9NYS0	KBRS1_HUMAN	NKIRAS1	1.72	0.782409	21	1.36	0.443607	25	0.88	-0.184425	21
Q9NYR9	KBRS2_HUMAN	NKIRAS2	0.44	-1.18442	2	0.79	-0.340075	8	0	0	0
O75414	NDK6_HUMAN	NME6	1.48	0.565597	10	1.36	0.443607	17	4.73	2.24184	85
P61916	NPC2_HUMAN	NPC2	1.79	0.83996	4	1.72	0.782409	6	1.12	0.163499	7
Q96FW1	OTUB1_HUMAN	OTUB1	0.81	-0.304006	12	0.76	-0.395929	1	2.1	1.07039	46
Q96G74	OTUD5_HUMAN	OTUD5	0.4	-1.32193	1	0.73	-0.454032	14	0	0	0
Q8N6M0	OTU6B_HUMAN	OTUD6B	1.65	0.722466	48	2.11	1.07724	24	0	0	0
P09874	PARP1_HUMAN	PARP1	1.01	0.0143553	10	0.93	-0.104697	6	6.07	2.6017	32
Q96IZ0	PAWR_HUMAN	PAWR	1.24	0.31034	14	1.16	0.214125	13	0.57	-0.810966	26
P12004	PCNA_HUMAN	PCNA	1.24	0.31034	5	1.64	0.713696	2	0.54	-0.888969	3
Q9BUL8	PDC10_HUMAN	PDCD10	1.39	0.475085	11	1.09	0.124328	11	0.44	-1.18442	5
Q16342	PDCD2_HUMAN	PDCD2	1.47	0.555816	11	1.03	0.0426443	11	1.8	0.847997	10
Q53EL6	PDCD4_HUMAN	PDCD4	1.02	0.0285692	24	1.16	0.214125	5	1.81	0.85599	42
O14737	PDCD5_HUMAN	PDCD5	1.46	0.545968	5	1.19	0.250962	3	0.48	-1.05889	3
O75340	PDCD6_HUMAN	PDCD6	1.48	0.565597	6	1.11	0.15056	6	2.69	1.42761	14
Q15121	PEA15_HUMAN	PEA15	0.37	-1.4344	7	0.83	-0.268817	6	1.51	0.594549	51
O00541	PESC_HUMAN	PES1	0.37	-1.4344	19	0.61	-0.713119	6	0.86	-0.217591	41
O75167	PHAR2_HUMAN	PHACTR2	2.36	1.23879	71	1.18	0.238787	45	0	0	0
Q8WV24	PHLA1_HUMAN	PHLDA1	0.87	-0.200913	8	0.86	-0.217591	4	1.74	0.799087	2
Q8N2W9	PIAS4_HUMAN	PIAS4	0.37	-1.4344	9	0.65	-0.621488	18	0	0	0
Q9HB75	PIDD_HUMAN	PIDD	0.21	-2.25154	24	0.98	-0.0291463	9	0	0	0
O15297	PPM1D_HUMAN	PPM1D	1.22	0.286881	5	1.73	0.790772	4	11.24	3.49057	40
O75807	PR15A_HUMAN	PPP1R15A	0.68	-0.556393	12	0.8	-0.321928	3	2.74	1.45418	70
O60828	PQBP1_HUMAN	PQBP1	1.01	0.0143553	13	0.86	-0.217591	4	27.98	4.80632	165
Q13200	PSMD2_HUMAN	PSMD2	1.2	0.263034	8	0.96	-0.0588937	6	6.5	2.70044	22
Q9ULZ3	ASC_HUMAN	PYCARD	1.24	0.31034	14	0.97	-0.0439433	9	0.58	-0.785875	10
Q12829	RB40B_HUMAN	RAB40B	0.95	-0.0740006	5	0.91	-0.136062	8	0.49	-1.02915	16
Q96S79	RSLAB_HUMAN	RASL10B	0.2	-2.32193	12	0.35	-1.51457	-	0	0	0
Q9NS23	RASF1_HUMAN	RASSF1	0.35	-1.51457	11	0.5	-1	11	0	0	0
Q09028	RBBP4_HUMAN	RBBP4	1.27	0.344828	8	1.09	0.124328	12	0.55	-0.862496	5
Q04206	TF65_HUMAN	RELA	0.27	-1.88897	34	0.59	-0.761213	3	0	0	0
Q969Z4	TR19L_HUMAN	RELT	0.5	-1	11	0.6	-0.736966	7	0.56	-0.836501	24
Q96A58	RERG_HUMAN	RERG	1.31	0.389567	5	1.4	0.485427	3	4.62	2.20789	97
P35251	RFC1_HUMAN	RFC1	1.19	0.250962	6	1.23	0.298658	8	2.15	1.10434	29
Q15382	RHEB_HUMAN	RHEB	1.27	0.344828	9	1.24	0.31034	6	0.51	-0.971431	4
Q92963	RIT1_HUMAN	RIT1	1.16	0.214125	7	1.27	0.344828	8	0.51	-0.971431	15
P55042	RAD_HUMAN	RRAD	1.1	0.137504	9	1.91	0.933573	1	9.39	3.23113	64
Q16181	SEPT7_HUMAN	SEPTin7	1.44	0.526069	9	1.32	0.400538	0	3.34	1.73985	11
P31947	1433S_HUMAN	SFN	1.52	0.604071	12	1.97	0.978196	5	0.91	-0.136062	20
Q8N474	SFRP1_HUMAN	SFRP1	0.88	-0.184425	10	0.9	-0.152003	6	1.79	0.83996	2
Q96DD7	SHSA4_HUMAN	SHISA4	1.19	0.250962	11	0.98	-0.0291463	5	3.13	1.64616	32
P12235	ADT1_HUMAN	SLC25A4	1.07	0.0976108	7	0.94	-0.0892673	4	0.44	-1.18442	11
P05141	ADT2_HUMAN	SLC25A5	0.94	-0.0892673	10	1.01	0.0143553	5	0.44	-1.18442	3
O14508	SOCS2_HUMAN	SOCS2	1.46	0.545968	14	1.28	0.356144	4	2.16	1.11103	13
O14544	SOCS6_HUMAN	SOCS6	1.25	0.321928	20	0.84	-0.251539	10	0.42	-1.25154	14
O95630	STABP_HUMAN	STAMBP	1.25	0.321928	6	1.04	0.0565835	4	6.8	2.76553	74
P42224	STAT1_HUMAN	STAT1	1.59	0.669027	17	1.09	0.124328	12	2.07	1.04963	13
P51692	STA5B_HUMAN	STAT5B	0.77	-0.37707	5	0.85	-0.234465	5	0.51	-0.971431	15
Q92844	TANK_HUMAN	TANK	1.76	0.815575	13	1.36	0.443607	11	1.4	0.485427	39
Q86VP1	TAXB1_HUMAN	TAX1BP1	1.67	0.739848	5	1.59	0.669027	7	0.57	-0.810966	11
Q86VP1	TAXB1_HUMAN	TAX1BP1	1.99	0.992768	17	1.82	0.863938	23	4.87	2.28392	49
P19532	TFE3_HUMAN	TFE3	0.49	-1.02915	21	1.11	0.15056	-	0	0	0
O95411	TIAF1_HUMAN	TIAF1	0.45	-1.152	8	0.76	-0.395929	21	0	0	0
Q8IUC6	TCAM1_HUMAN	TICAM1	0.3	-1.73697	15	0.58	-0.785875	7	0	0	0
Q9BX74	TM2D1_HUMAN	TM2D1	1.29	0.367371	8	1.2	0.263034	5	0.39	-1.35845	7
Q9BRN9	TM2D3_HUMAN	TM2D3	1.29	0.367371	9	1.34	0.422233	6	3.66	1.87184	38
P19438	TNR1A_HUMAN	TNFRSF1A	0.42	-1.25154	7	0.71	-0.494109	9	0	0	0
Q93038	TNR25_HUMAN	TNFRSF25	1.29	0.367371	3	1.26	0.333424	8	3.36	1.74846	29
P23510	TNFL4_HUMAN	TNFSF4	0.87	-0.200913	10	0.89	-0.168123	4	1.77	0.823749	6
Q15025	TNIP1_HUMAN	TNIP1	0.46	-1.12029	15	0.86	-0.217591	15	0	0	0
Q9H0E2	TOLIP_HUMAN	TOLLIP	0.32	-1.64386	16	0.58	-0.785875	11	0	0	0
P04637	P53_HUMAN	TP53	0.45	-1.152	22	0.88	-0.184425	12	0	0	0
Q13625	ASPP2_HUMAN	TP53BP2	1.26	0.333424	12	1.02	0.0285692	5	0.53	-0.915936	7
O15350	P73_HUMAN	TP73	0.22	-2.18442	23	0.54	-0.888969	18	0	0	0
O15350	P73_HUMAN	TP73	0.38	-1.39593	22	0.67	-0.577767	11	0	0	0
O15350	P73_HUMAN	TP73	0.37	-1.4344	25	0.74	-0.434403	25	0	0	0
Q15628	TRADD_HUMAN	TRADD	0.39	-1.35845	8	0.64	-0.643856	8	0	0	0
Q12933	TRAF2_HUMAN	TRAF2	0.3	-1.73697	16	0.49	-1.02915	16	0	0	0
Q12931	TRAP1_HUMAN	TRAP1	0.81	-0.304006	3	0.76	-0.395929	12	2.46	1.29866	6
Q13263	TIF1B_HUMAN	TRIM28	0.16	-2.64386	16	0.53	-0.915936	14	0.93	-0.104697	-
P68363	TBA1B_HUMAN	TUBA1B	0.92	-0.120294	6	0.7	-0.514573	13	3.62	1.85599	9
P07437	TBB5_HUMAN	TUBB	0.5	-1	5	0.99	-0.0144996	8	1.33	0.411426	12
Q8IZJ1	UNC5B_HUMAN	UNC5B	1.17	0.226509	12	1.3	0.378512	15	1.71	0.773996	7
Q9Y6I7	WSB1_HUMAN	WSB1	1.63	0.704872	7	1.66	0.731183	6	5.33	2.41414	7
O76080	ZFAN5_HUMAN	ZFAND5	1.38	0.464668	5	1.28	0.356144	9	2.4	1.26303	15
