# Supplementary material for: Time-course gene profiling and networks in demethylated retinoblastoma cell line
Source: Oncotarget. 2015 Jun 25;6(27):23688–707. doi: 10.18632/oncotarget.4644 (PMC4695145; doi:10.18632/oncotarget.4644)
Supplement: Supplementary file 5 [file oncotarget-06-23688-s005.xlsx]

## Sheet: David
48 hours treatment
Term	Term description	%	PValue	Genes	Fold Enrichment	Bonferroni	Benjamini	FDR	List Total	Pop Hits	Pop Total
GO:0010941	regulation of cell death	46.7742	4.30671e-19	MNT, TUBB, BBC3, MADD, BOK, CDKN2A, TAX1BP1, TICAM1, PEA15, MALT1, DAP, HSPA1A, IRAK1, CDKN1A, IKBKG, TIAF1, MKL1, TRAF2, BAK1, TP53, BCL2L1, BAX, BIK, TRADD, RELA, FAS, DAXX, TP73, MAPK8IP1	7.98419	1.41691e-16	1.41691e-16	5.83599e-16	60	815	13463
GO:0012501	programmed cell death	33.871	5.37017e-13	TIAF1, BBC3, PIDD, BOK, MADD, CDKN2A, TICAM1, TAX1BP1, PEA15, TRAF2, BAK1, TP53, TNFRSF1A, DAP, BCL2L1, BAX, BIK, TRADD, FAS, TP73, DAXX	7.71203	1.76678e-10	8.83389e-11	7.27707e-10	60	611	13463
GO:0010942	positive regulation of cell death	29.0323	2.66558e-12	TUBB, BBC3, BOK, CDKN2A, TICAM1, TRAF2, BAK1, TP53, DAP, BCL2L1, BAX, BIK, TRADD, FAS, CDKN1A, TP73, DAXX, IKBKG	9.28483	8.76961e-10	2.9232e-10	3.61204e-09	60	435	13463
GO:0048522	positive regulation of cellular process	48.3871	7.04547e-11	JUNB, TUBB, BBC3, BOK, CDKN2A, TICAM1, MALT1, DAP, MAPK8IP2, IRAK1, CDKN1A, FOS, CCND3, IKBKG, TRIM28, MKL1, PIAS4, TRAF2, BAK1, TP53, TNFRSF1A, BCL2L1, BAX, TFE3, BIK, TRADD, RELA, FAS, TP73, DAXX	3.64456	2.31796e-08	5.7949e-09	9.54727e-08	60	1847	13463
GO:0048518	positive regulation of biological process	50	1.26851e-10	JUNB, TUBB, BBC3, BOK, CDKN2A, TICAM1, MALT1, DAP, MAPK8IP2, IRAK1, HSF1, CDKN1A, FOS, CCND3, IKBKG, TRIM28, MKL1, PIAS4, TRAF2, BAK1, TP53, TNFRSF1A, BCL2L1, BAX, TFE3, BIK, TRADD, RELA, FAS, DAXX, TP73	3.42149	4.17338e-08	8.34676e-09	1.71894e-07	60	2033	13463
GO:0043069	negative regulation of programmed cell death	24.1935	3.20224e-10	TIAF1, MKL1, PEA15, TAX1BP1, MALT1, TP53, BCL2L1, HSPA1A, BAX, IRAK1, RELA, FAS, CDKN1A, TP73, MAPK8IP1	9.37535	1.05354e-07	1.75589e-08	4.33933e-07	60	359	13463
GO:0060548	negative regulation of cell death	24.1935	3.3212e-10	TIAF1, MKL1, PEA15, TAX1BP1, MALT1, TP53, BCL2L1, HSPA1A, BAX, IRAK1, RELA, FAS, CDKN1A, TP73, MAPK8IP1	9.34931	1.09268e-07	1.56097e-08	4.50054e-07	60	360	13463
GO:0050794	regulation of cellular process	83.871	7.41031e-09	JUNB, TUBB, CDKN2A, MAPK12, TICAM1, MAPK8IP2, MAPK11, TOLLIP, CDKN1A, TIAF1, DIRAS1, CCNG2, PIDD, MKL1, PIAS4, TNFRSF1A, TP53, BCL2L1, BAX, RELA, TRADD, NKIRAS1, MNT, RASSF1, BBC3, MADD, BOK, TAX1BP1, TANK, PEA15, NPC2, MALT1, DAP, NKIRAS2, HSPA1A, IRAK1, GPS1, HSF1, CCND3, FOS, IKBKG, TRIM28, RASL10B, PES1, TRAF2, BAK1, TFE3, BIK, FAS, TP73, DAXX, MAPK8IP1	1.71109	2.43799e-06	3.04749e-07	1.00417e-05	60	6819	13463
GO:0048519	negative regulation of biological process	38.7097	8.88877e-07	MNT, TIAF1, BBC3, MKL1, CDKN2A, PIAS4, TAX1BP1, PEA15, MALT1, BAK1, TP53, BCL2L1, HSPA1A, BAX, TNIP1, IRAK1, RELA, FAS, HSF1, CDKN1A, DAXX, TP73, MAPK8IP1, TRIM28	2.97196	0.000292398	3.24929e-05	0.0012045	60	1812	13463
GO:0044093	positive regulation of molecular function	22.5806	1.12689e-06	BBC3, MADD, CDKN2A, TICAM1, TRAF2, MALT1, BAK1, TP53, BAX, IRAK1, RELA, DAXX, CCND3, IKBKG	5.36069	0.000370679	3.70741e-05	0.00152703	60	586	13463
72 hours treatment
Term	Term description	%	PValue	Genes	Fold Enrichment	Bonferroni	Benjamini	FDR	List Total	Pop Hits	Pop Total
GO:0010941	regulation of cell death	50	1.44029e-10	CASP8, MKL1, DEDD2, BOK, SFN, TICAM1, TAX1BP1, TRAF2, BAK1, HSPA1A, IRAK1, BIK, FAS, TP73, FOSL1	8.54432	3.35587e-08	3.35587e-08	1.85033e-07	29	815	13463
GO:0048518	positive regulation of biological process	63.3333	4.45043e-09	JUNB, CASP8, MKL1, DEDD2, SFN, BOK, TICAM1, TRAF2, BAK1, MDM2, MAPK8IP2, IRAK1, BIK, FAS, HSF1, TP73, FOS, FOSL1, TRIM28	4.3387	1.03695e-06	5.18475e-07	5.71744e-06	29	2033	13463
GO:0050794	regulation of cellular process	96.6667	5.20359e-09	RASSF1, JUNB, RRAD, SFN, BOK, MAPK12, TICAM1, TAX1BP1, NPC2, HSPA1A, MDM2, MAPK8IP2, IRAK1, MAPK11, HSF1, TOLLIP, FOS, TRIM28, PPM1D, CASP8, MKL1, DEDD2, RASL10B, TRAF2, BAK1, BIK, FAS, TP73, FOSL1	1.97434	1.21243e-06	4.04145e-07	6.68502e-06	29	6819	13463
GO:0010942	positive regulation of cell death	36.6667	8.71508e-09	CASP8, DEDD2, BIK, SFN, BOK, FAS, TICAM1, TP73, TRAF2, BAK1, FOSL1	11.7394	2.03061e-06	5.07653e-07	1.11962e-05	29	435	13463
GO:0048522	positive regulation of cellular process	60	9.61433e-09	JUNB, CASP8, MKL1, DEDD2, SFN, BOK, TICAM1, TRAF2, BAK1, MDM2, MAPK8IP2, IRAK1, BIK, FAS, TP73, FOS, FOSL1, TRIM28	4.52428	2.24014e-06	4.48028e-07	1.23515e-05	29	1847	13463
GO:0012501	programmed cell death	36.6667	2.15306e-07	CASP8, DEDD2, BIK, SFN, BOK, FAS, TICAM1, TAX1BP1, TP73, TRAF2, BAK1	8.35786	5.0165e-05	8.361e-06	0.000276602	29	611	13463
GO:0048523	negative regulation of cellular process	46.6667	9.02304e-06	PPM1D, MKL1, DEDD2, SFN, TAX1BP1, BAK1, HSPA1A, MDM2, IRAK1, HSF1, FAS, TP73, FOSL1, TRIM28	3.91529	0.00210017	0.000300295	0.0115912	29	1660	13463
GO:0034097	response to cytokine stimulus	16.6667	2.02011e-05	JUNB, CASP8, IRAK1, FOS, FOSL1	29.3824	0.00469584	0.000588189	0.0259491	29	79	13463
GO:0048519	negative regulation of biological process	46.6667	2.37158e-05	PPM1D, MKL1, DEDD2, SFN, TAX1BP1, BAK1, HSPA1A, MDM2, IRAK1, HSF1, FAS, TP73, FOSL1, TRIM28	3.58685	0.0055106	0.000613794	0.0304632	29	1812	13463
GO:0051707	response to other organism	23.3333	2.39688e-05	PPM1D, IRAK1, HSF1, TICAM1, FOS, BAK1, FOSL1	11.2058	0.00556923	0.000558324	0.0307882	29	290	13463
96 hours treatment
Term	Term description	%	PValue	Genes	Fold Enrichment	Bonferroni	Benjamini	FDR	List Total	Pop Hits	Pop Total
GO:0010941	regulation of cell death	47.4227	9.75408e-32	MNT, TM2D1, TNFRSF25, STAT1, SFRP1, LIG4, EI24, PYCARD, TAX1BP1, BNIP3L, NME6, DAP3, HSPA1A, STAT5B, HSPA5, PAWR, CDKN1A, CASP8AP2, FAIM, BNIP2, CASP6, DPF2, NDUFA13, CD70, NFKBIA, PHLDA1, NFKB1, MCL1, PDCD6, SLC25A4, ADAM17, PDCD5, BIRC5, NGFRAP1, BCL2L1, TP53BP2, STAMBP, IFT57, BAX, BIK, FAS, DNAJB6, CASP3, ECT2, SOCS2, HRAS	8.53792	3.68704e-29	3.68704e-29	1.3493e-28	89	815	13463
GO:0012501	programmed cell death	40.2062	3.91198e-28	TM2D1, TNFRSF25, STAT1, PDCD10, LIG4, PYCARD, MAPK7, TAX1BP1, BNIP3L, NME6, DAP3, PAWR, CASP8AP2, FAIM, PDCD2, BNIP2, CASP6, DPF2, NDUFA13, NFKBIA, PHLDA1, NFKB1, MCL1, PDCD6, BIRC5, PDCD5, UNC5B, NGFRAP1, BCL2L1, TP53BP2, IFT57, BAX, BIK, PDCD4, FAS, CASP3, PPP1R15A, ECT2, HRAS	9.65551	1.47873e-25	7.39364e-26	5.41152e-25	89	611	13463
GO:0060548	negative regulation of cell death	24.7423	5.52044e-17	SFRP1, NFKBIA, LIG4, TAX1BP1, NFKB1, MCL1, BNIP3L, SLC25A4, ADAM17, BIRC5, BCL2L1, NME6, HSPA1A, STAMBP, BAX, STAT5B, FAS, HSPA5, CASP3, CDKN1A, FAIM, BNIP2, SOCS2, HRAS	10.0846	2.08673e-14	6.95575e-15	7.63653e-14	89	360	13463
GO:0010942	positive regulation of cell death	25.7732	2.88007e-16	TNFRSF25, TM2D1, STAT1, PYCARD, EI24, BNIP3L, DAP3, CDKN1A, PAWR, CASP8AP2, CASP6, DPF2, NDUFA13, CD70, PHLDA1, PDCD6, PDCD5, BCL2L1, NGFRAP1, TP53BP2, BAX, BIK, FAS, CASP3, ECT2	8.69366	1.25899e-13	3.14193e-14	4.55191e-13	89	435	13463
GO:0043069	negative regulation of programmed cell death	23.7113	8.11281e-16	SFRP1, NFKBIA, LIG4, TAX1BP1, NFKB1, MCL1, BNIP3L, ADAM17, BIRC5, BCL2L1, NME6, HSPA1A, STAMBP, BAX, STAT5B, FAS, HSPA5, CASP3, CDKN1A, FAIM, BNIP2, SOCS2, HRAS	9.69137	2.93765e-13	5.87308e-14	1.07692e-12	89	359	13463
GO:0048523	negative regulation of cellular process	38.1443	1.24648e-11	MNT, PSMD2, SFRP1, LIG4, EI24, TAX1BP1, BNIP3L, NME6, RBBP4, HSPA1A, STAT5B, HSPA5, PAWR, CDKN1A, FAIM, BNIP2, RERG, PPM1D, NDUFA13, NFKBIA, NFKB1, MCL1, ADAM17, SLC25A4, BIRC5, BCL2L1, TP53BP2, STAMBP, BAX, TNFSF4, PDCD4, FAS, DNAJB6, CASP3, SOCS2, SOCS6, HRAS	3.37167	4.7117e-09	7.85283e-10	1.72428e-08	89	1660	13463
GO:0048519	negative regulation of biological process	38.1443	1.575e-10	MNT, PSMD2, SFRP1, LIG4, EI24, TAX1BP1, BNIP3L, NME6, RBBP4, HSPA1A, STAT5B, HSPA5, PAWR, CDKN1A, FAIM, BNIP2, RERG, PPM1D, NDUFA13, NFKBIA, NFKB1, MCL1, ADAM17, SLC25A4, BIRC5, BCL2L1, TP53BP2, STAMBP, BAX, TNFSF4, PDCD4, FAS, DNAJB6, CASP3, SOCS2, SOCS6, HRAS	3.08884	5.95349e-08	8.50499e-09	2.17872e-07	89	1812	13463
GO:0048522	positive regulation of cellular process	38.1443	2.71544e-10	TM2D1, TNFRSF25, PSMD2, STAT1, MYCN, CCNH, LIG4, EI24, PYCARD, BNIP3L, DAP3, STAT5B, PAWR, CDKN1A, CASP8AP2, CASP6, DPF2, NDUFA13, CD70, NFKBIA, PHLDA1, NFKB1, PDCD6, ADAM17, BIRC5, PDCD5, NGFRAP1, BCL2L1, TP53BP2, STAMBP, BAX, BIK, TNFSF4, FAS, CASP3, ECT2, HRAS	3.03031	1.02644e-07	1.28305e-08	3.75632e-07	89	1847	13463
GO:0048518	positive regulation of biological process	38.1443	3.95276e-09	TM2D1, TNFRSF25, PSMD2, STAT1, MYCN, CCNH, LIG4, EI24, PYCARD, BNIP3L, DAP3, STAT5B, PAWR, CDKN1A, CASP8AP2, CASP6, DPF2, NDUFA13, CD70, NFKBIA, PHLDA1, NFKB1, PDCD6, ADAM17, BIRC5, PDCD5, NGFRAP1, BCL2L1, TP53BP2, STAMBP, BAX, BIK, TNFSF4, FAS, CASP3, ECT2, HRAS	2.75306	1.49414e-06	1.66016e-07	5.46793e-06	89	2033	13463
GO:0050794	regulation of cellular process	74.2268	4.68899e-09	TNFRSF25, RIT1, WSB1, PSMD2, SFRP1, STAT1, MYCN, LIG4, PYCARD, NME6, RBBP4, RFC1, RHEB, CDKN1A, CASP8AP2, BNIP2, CASP6, RERG, RAB40B, NDUFA13, CCNG2, NFKBIA, PHLDA1, MCL1, GMFB, ADAM17, BCL2L1, NGFRAP1, TP53BP2, IFT57, BAX, ECT2, SOCS2, SOCS6, MNT, TM2D1, RRAD, CCNH, EI24, TAX1BP1, MAPK7, BNIP3L, DAP3, HSPA1A, GPS1, STAT5B, PAWR, AKAP12, HSPA5, ASB3, FAIM, PCNA, PPM1D, DPF2, CD70, PQBP1, NFKB1, P…	1.59722	1.77244e-06	1.77244e-07	6.48636e-06	89	6819	13463
