# Supplementary material for: Time-course gene profiling and networks in demethylated retinoblastoma cell line
Source: Oncotarget. 2015 Jun 25;6(27):23688–707. doi: 10.18632/oncotarget.4644 (PMC4695145; doi:10.18632/oncotarget.4644)
Supplement: Supplementary file 6 [file oncotarget-06-23688-s006.xlsx]

## Sheet: ClueGO
48 hours treatment
GOID	Ontology Source	GOTerm	Nr. Genes	% Associated Genes	Term PValue	Term PValue Corrected with Benjamini-Hochberg	Associated Genes Found
WP:1772	WikiPathways	Apoptosis Modulation and Signaling	17	20.9877	7.71903e-25	1.08066e-23	[BAK1, BAX, BBC3, BCL2L1, BIK, BOK, CDKN2A, DAXX, FAS, FOS, IRAK1, MADD, MAP3K14, PIDD, TNFRSF1A, TOLLIP, TRADD]
WP:254	WikiPathways	Apoptosis	14	16.6667	5.93168e-19	4.15217e-18	[BAK1, BAX, BBC3, BCL2L1, BOK, CDKN2A, FAS, IKBKG, RELA, TNFRSF1A, TP53, TP73, TRADD, TRAF2]
KEGG:04064	KEGG	NF-kappa B signaling pathway	12	13.1868	4.93485e-15	2.30293e-14	[BCL2L1, IKBKG, IRAK1, MALT1, MAP3K14, PIAS4, PIDD, RELA, TICAM1, TNFRSF1A, TRADD, TRAF2]
KEGG:04210	KEGG	Apoptosis	11	12.7907	1.09023e-13	3.81581e-13	[BAX, BCL2L1, FAS, IKBKG, IRAK1, MAP3K14, RELA, TNFRSF1A, TP53, TRADD, TRAF2]
KEGG:04115	KEGG	p53 signaling pathway	10	14.7059	3.75434e-13	1.05122e-12	[BAX, BBC3, CCND3, CCNG2, CDKN1A, CDKN2A, FAS, PIDD, TP53, TP73]
KEGG:04668	KEGG	TNF signaling pathway	11	10	1.75669e-12	4.09894e-12	[FAS, FOS, IKBKG, JUNB, MAP3K14, MAPK11, MAPK12, RELA, TNFRSF1A, TRADD, TRAF2]
WP:1742	WikiPathways	TP53 network	7	35	2.06522e-12	4.13044e-12	[BAX, BBC3, BOK, CDKN1A, CDKN2A, TP53, TP73]
WP:231	WikiPathways	TNF alpha Signaling Pathway	9	10.2273	1.83526e-10	3.2117e-10	[BAX, BCL2L1, IKBKG, MADD, MAP3K14, TANK, TNFRSF1A, TRADD, TRAF2]
KEGG:04622	KEGG	RIG-I-like receptor signaling pathway	8	11.4286	8.36073e-10	1.30056e-09	[IKBKG, MAPK11, MAPK12, OTUD5, RELA, TANK, TRADD, TRAF2]
KEGG:05014	KEGG	Amyotrophic lateral sclerosis (ALS)	7	13.7255	2.77184e-09	3.88057e-09	[BAX, BCL2L1, DAXX, MAPK11, MAPK12, TNFRSF1A, TP53]
72 hours treatment
GOID	Ontology Source	GOTerm	Nr. Genes	% Associated Genes	Term PValue	Term PValue Corrected with Benjamini-Hochberg	Associated Genes Found
WP:1772	WikiPathways	Apoptosis Modulation and Signaling	8	9.87654	1.55886e-11	3.42949e-10	[BAK1, BIK, BOK, CASP8, FAS, FOS, IRAK1, TOLLIP]
WP:254	WikiPathways	Apoptosis	7	8.33333	1.16349e-09	1.27984e-08	[BAK1, BOK, CASP8, FAS, MDM2, TP73, TRAF2]
KEGG:05142	KEGG	Chagas disease (American trypanosomiasis)	7	6.73077	5.28055e-09	3.87241e-08	[CASP8, FAS, FOS, IRAK1, MAPK11, MAPK12, TICAM1]
WP:75	WikiPathways	Toll-like receptor signaling pathway	7	6.60377	6.03789e-09	3.32084e-08	[CASP8, FOS, IRAK1, MAPK11, MAPK12, TICAM1, TOLLIP]
KEGG:04620	KEGG	Toll-like receptor signaling pathway	7	6.60377	6.03789e-09	3.32084e-08	[CASP8, FOS, IRAK1, MAPK11, MAPK12, TICAM1, TOLLIP]
KEGG:04668	KEGG	TNF signaling pathway	7	6.36364	7.83244e-09	3.44628e-08	[CASP8, FAS, FOS, JUNB, MAPK11, MAPK12, TRAF2]
KEGG:04115	KEGG	p53 signaling pathway	6	8.82353	1.46263e-08	5.36299e-08	[CASP8, FAS, MDM2, PPM1D, SFN, TP73]
KEGG:05133	KEGG	Pertussis	5	6.66667	1.10083e-06	3.45977e-06	[FOS, IRAK1, MAPK11, MAPK12, TICAM1]
REACTOME:75776	REACTOME	NOD1/2 Signaling Pathway	4	12.1212	1.29638e-06	3.56504e-06	[CASP8, IRAK1, MAPK11, MAPK12]
REACTOME:832	REACTOME	Dimerization of procaspase-8	3	30	1.74939e-06	4.27629e-06	[CASP8, FAS, TRAF2]
96 hours treatment
GOID	Ontology Source	GOTerm	Nr. Genes	% Associated Genes	Term PValue	Term PValue Corrected with Benjamini-Hochberg	Associated Genes Found
WP:1772	WikiPathways	Apoptosis Modulation and Signaling	11	13.5802	6.93454e-12	2.70447e-10	[BAX, BCL2L1, BIK, BIRC5, CASP3, CASP6, FAS, MCL1, NFKB1, NFKBIA, TNFRSF25]
WP:254	WikiPathways	Apoptosis	11	13.0952	1.04518e-11	2.03809e-10	[BAX, BCL2L1, BIRC5, BNIP3L, CASP3, CASP6, FAS, MCL1, NFKB1, NFKBIA, TNFRSF25]
KEGG:05161	KEGG	Hepatitis B	11	7.53425	4.39199e-09	5.70959e-08	[BAX, BIRC5, CASP3, CDKN1A, FAS, HRAS, NFKB1, NFKBIA, PCNA, STAT1, STAT5B]
KEGG:05134	KEGG	Legionellosis	7	12.7273	9.17488e-08	8.9455e-07	[CASP3, HSPA1A, HSPA1L, HSPA2, NFKB1, NFKBIA, PYCARD]
WP:384	WikiPathways	Apoptosis Modulation by HSP70	5	26.3158	1.53516e-07	1.19742e-06	[CASP3, CASP6, FAS, HSPA1A, NFKB1]
WP:2034	WikiPathways	Leptin signaling pathway	7	11.4754	1.9083e-07	1.24039e-06	[BAX, BCL2L1, HRAS, NFKB1, SOCS2, STAT1, STAT5B]
KEGG:04115	KEGG	p53 signaling pathway	7	10.2941	4.07991e-07	2.27309e-06	[BAX, CASP3, CCNG2, CDKN1A, EI24, FAS, PPM1D]
WP:2037	WikiPathways	Prolactin Signaling Pathway	7	9.21053	8.80358e-07	4.29174e-06	[CASP3, HRAS, NFKB1, NFKBIA, SOCS2, STAT1, STAT5B]
KEGG:05145	KEGG	Toxoplasmosis	8	6.66667	1.6767e-06	7.26569e-06	[BCL2L1, CASP3, HSPA1A, HSPA1L, HSPA2, NFKB1, NFKBIA, STAT1]
KEGG:04210	KEGG	Apoptosis	7	8.13954	2.04767e-06	7.98593e-06	[BAX, BCL2L1, CASP3, CASP6, FAS, NFKB1, NFKBIA]
