# Supplementary material for: Time-course gene profiling and networks in demethylated retinoblastoma cell line
Source: Oncotarget. 2015 Jun 25;6(27):23688–707. doi: 10.18632/oncotarget.4644 (PMC4695145; doi:10.18632/oncotarget.4644)
Supplement: Supplementary file 7 [file oncotarget-06-23688-s007.xlsx]

## Sheet: GenemaniaCoexpression48h
Gene 1	Gene 2	Weight	Network group	Networks
FOS	JUNB	0.305676	Co-expression	Alizadeh-Staudt-2000; Arijs-Rutgeerts-2009; Bahr-Bowler-2013; Bild-Nevins-2006 B; Burington-Shaughnessy-2008; Chen-Brown-2002; Cheok-Evans-2003; Innocenti-Brown-2011; Kang-Willman-2010; Mallon-McKay-2013; Ramaswamy-Golub-2001; Roth-Zlotnik-2006; Salaverria-Siebert-2011; Wang-Maris-2006; Wu-Garvey-2007
NFKBIA	TNFAIP3	0.209626	Co-expression	Alizadeh-Staudt-2000; Arijs-Rutgeerts-2009; Bahr-Bowler-2013; Bild-Nevins-2006 B; Boldrick-Relman-2002; Burington-Shaughnessy-2008; Innocenti-Brown-2011; Kang-Willman-2010; Ramaswamy-Golub-2001; Rieger-Chu-2004; Roth-Zlotnik-2006; Salaverria-Siebert-2011; Smirnov-Cheung-2009; Wang-Maris-2006
CDKN1A	JUNB	0.138395	Co-expression	Alizadeh-Staudt-2000; Bahr-Bowler-2013; Boldrick-Relman-2002; Innocenti-Brown-2011; Kang-Willman-2010; Ramaswamy-Golub-2001; Roth-Zlotnik-2006; Salaverria-Siebert-2011; Wu-Garvey-2007
MCL1	JUNB	0.117687	Co-expression	Bild-Nevins-2006 B; Boldrick-Relman-2002; Burington-Shaughnessy-2008; Innocenti-Brown-2011; Kang-Willman-2010; Ramaswamy-Golub-2001; Roth-Zlotnik-2006
TNFAIP3	JUNB	0.114033	Co-expression	Alizadeh-Staudt-2000; Bahr-Bowler-2013; Boldrick-Relman-2002; Ramaswamy-Golub-2001; Rieger-Chu-2004; Roth-Zlotnik-2006; Salaverria-Siebert-2011; Smirnov-Cheung-2009; Wang-Maris-2006
NFKBIA	JUNB	0.101732	Co-expression	Alizadeh-Staudt-2000; Bahr-Bowler-2013; Ramaswamy-Golub-2001; Rieger-Chu-2004; Roth-Zlotnik-2006; Salaverria-Siebert-2011; Smirnov-Cheung-2009
MCL1	CDKN1A	0.0967193	Co-expression	Alizadeh-Staudt-2000; Bahr-Bowler-2013; Bild-Nevins-2006 B; Boldrick-Relman-2002; Chen-Brown-2002; Ramaswamy-Golub-2001
NFKBIA	MCL1	0.0669147	Co-expression	Alizadeh-Staudt-2000; Boldrick-Relman-2002; Ramaswamy-Golub-2001; Roth-Zlotnik-2006; Wang-Maris-2006
MCL1	FOS	0.0620537	Co-expression	Bild-Nevins-2006 B; Burington-Shaughnessy-2008; Chen-Brown-2002; Cheok-Evans-2003
NFKBIA	CDKN1A	0.0586729	Co-expression	Alizadeh-Staudt-2000; Bahr-Bowler-2013; Burington-Shaughnessy-2008; Salaverria-Siebert-2011
FOS	HSPA1A	0.05233	Co-expression	Innocenti-Brown-2011; Roth-Zlotnik-2006; Smirnov-Cheung-2009
BAX	BBC3	0.051218	Co-expression	Burington-Shaughnessy-2008; Innocenti-Brown-2011; Roth-Zlotnik-2006
CDKN1A	FAS	0.0502731	Co-expression	Chen-Brown-2002; Mallon-McKay-2013; Rieger-Chu-2004
NPC2	PEA15	0.0494944	Co-expression	Bild-Nevins-2006 B; Chen-Brown-2002; Salaverria-Siebert-2011; Smirnov-Cheung-2009; Wu-Garvey-2007
TNFAIP3	FOS	0.0490806	Co-expression	Alizadeh-Staudt-2000; Innocenti-Brown-2011; Kang-Willman-2010; Wang-Maris-2006
MADD	RASSF1	0.0435897	Co-expression	Bild-Nevins-2006 B; Burington-Shaughnessy-2008; Wu-Garvey-2007
ABCF1	TUBB	0.043452	Co-expression	Bahr-Bowler-2013; Bild-Nevins-2006 B; Salaverria-Siebert-2011
HSPA1A	HSPA2	0.0424895	Co-expression	Arijs-Rutgeerts-2009; Kang-Willman-2010; Smirnov-Cheung-2009
MCL1	TNFAIP3	0.040337	Co-expression	Alizadeh-Staudt-2000; Boldrick-Relman-2002; Wang-Maris-2006
NFKBIB	BAK1	0.0400954	Co-expression	Bild-Nevins-2006 B; Salaverria-Siebert-2011
RELA	JUNB	0.0395311	Co-expression	Alizadeh-Staudt-2000; Rieger-Chu-2004
CDK4	TP53	0.0389841	Co-expression	Arijs-Rutgeerts-2009; Boldrick-Relman-2002; Kang-Willman-2010; Ramaswamy-Golub-2001; Smirnov-Cheung-2009
TNFAIP3	MALT1	0.0384965	Co-expression	Bild-Nevins-2006 B; Burington-Shaughnessy-2008
NFKBIA	FOS	0.0384269	Co-expression	Alizadeh-Staudt-2000; Bahr-Bowler-2013; Smirnov-Cheung-2009
NFKBIA	TICAM1	0.0376192	Co-expression	Burington-Shaughnessy-2008; Kang-Willman-2010
TRAF2	BBC3	0.0373301	Co-expression	Innocenti-Brown-2011; Salaverria-Siebert-2011
RELA	MADD	0.0365929	Co-expression	Alizadeh-Staudt-2000; Kang-Willman-2010; Ramaswamy-Golub-2001
NFKBIA	RELA	0.035032	Co-expression	Alizadeh-Staudt-2000; Boldrick-Relman-2002
NFKBIB	JUNB	0.0343817	Co-expression	Burington-Shaughnessy-2008; Ramaswamy-Golub-2001
HYOU1	DAP	0.0343212	Co-expression	Cheok-Evans-2003; Innocenti-Brown-2011; Smirnov-Cheung-2009
FADD	TFE3	0.0339585	Co-expression	Wang-Maris-2006; Wu-Garvey-2007
CDKN1A	TNFRSF1A	0.0339213	Co-expression	Arijs-Rutgeerts-2009; Mallon-McKay-2013; Wu-Garvey-2007
NPC2	TFE3	0.0336748	Co-expression	Bahr-Bowler-2013; Bild-Nevins-2006 B; Salaverria-Siebert-2011
IKBKG	MADD	0.0329095	Co-expression	Burington-Shaughnessy-2008; Rieger-Chu-2004; Smirnov-Cheung-2009
MAP4K4	CDKN2A	0.0328611	Co-expression	Bild-Nevins-2006 B; Smirnov-Cheung-2009
TNFAIP3	CDKN1A	0.03258	Co-expression	Bahr-Bowler-2013; Kang-Willman-2010; Salaverria-Siebert-2011
IKBKG	MAPK8IP2	0.0322973	Co-expression	Burington-Shaughnessy-2008; Smirnov-Cheung-2009
NFKBIB	TFE3	0.0321022	Co-expression	Burington-Shaughnessy-2008; Mallon-McKay-2013
FAS	TANK	0.0316834	Co-expression	Salaverria-Siebert-2011; Smirnov-Cheung-2009
TANK	TAX1BP1	0.0311225	Co-expression	Alizadeh-Staudt-2000; Ramaswamy-Golub-2001
BCL2	BBC3	0.0308352	Co-expression	Burington-Shaughnessy-2008; Roth-Zlotnik-2006
NFKBIA	BCL2	0.0301857	Co-expression	Burington-Shaughnessy-2008; Smirnov-Cheung-2009
NFKBIA	TNIP1	0.0300986	Co-expression	Rieger-Chu-2004; Salaverria-Siebert-2011; Smirnov-Cheung-2009
OPTN	TAX1BP1	0.0294626	Co-expression	Smirnov-Cheung-2009
TNFAIP3	TNIP1	0.0289964	Co-expression	Rieger-Chu-2004; Salaverria-Siebert-2011; Smirnov-Cheung-2009
NFKBIA	PEA15	0.0287471	Co-expression	Alizadeh-Staudt-2000; Salaverria-Siebert-2011
JUNB	MNT	0.0286159	Co-expression	Smirnov-Cheung-2009; Wu-Garvey-2007
TRIM28	HSF1	0.0277195	Co-expression	Arijs-Rutgeerts-2009; Burington-Shaughnessy-2008; Cheok-Evans-2003; Smirnov-Cheung-2009
RELA	TICAM1	0.0273882	Co-expression	Mallon-McKay-2013
BCL2L1	TOLLIP	0.027322	Co-expression	Salaverria-Siebert-2011; Smirnov-Cheung-2009
RELA	MALT1	0.026903	Co-expression	Arijs-Rutgeerts-2009
CRADD	FAS	0.0267964	Co-expression	Bahr-Bowler-2013
TNFAIP3	NPC2	0.026271	Co-expression	Burington-Shaughnessy-2008; Salaverria-Siebert-2011; Wang-Maris-2006
CDKN1A	BBC3	0.0259608	Co-expression	Rieger-Chu-2004; Smirnov-Cheung-2009
NFKBIB	ABCF1	0.0259451	Co-expression	Cheok-Evans-2003; Kang-Willman-2010; Smirnov-Cheung-2009
OPTN	CDKN1A	0.0258283	Co-expression	Arijs-Rutgeerts-2009
FOS	TNFRSF1A	0.0257432	Co-expression	Alizadeh-Staudt-2000; Wu-Garvey-2007
NFKBIB	TNFAIP3	0.0257267	Co-expression	Kang-Willman-2010; Ramaswamy-Golub-2001
BAX	BAK1	0.025514	Co-expression	Bild-Nevins-2006 B
TNFAIP3	BCL2L1	0.0253942	Co-expression	Rieger-Chu-2004; Smirnov-Cheung-2009
TLR3	NFKBIA	0.0252775	Co-expression	Bild-Nevins-2006 B
TNFRSF1A	TFE3	0.0250134	Co-expression	Bild-Nevins-2006 B
STK4	BCL2	0.0249754	Co-expression	Alizadeh-Staudt-2000; Boldrick-Relman-2002
FOS	CDKN1A	0.0248341	Co-expression	Bahr-Bowler-2013; Ramaswamy-Golub-2001
IRAK1	BAK1	0.0246421	Co-expression	Alizadeh-Staudt-2000; Chen-Brown-2002
IRAK1	BCL2L1	0.0246182	Co-expression	Arijs-Rutgeerts-2009
TRPC4AP	TRIM28	0.0245903	Co-expression	Bild-Nevins-2006 B; Cheok-Evans-2003; Innocenti-Brown-2011; Wu-Garvey-2007
TRPC4AP	HYOU1	0.0245223	Co-expression	Burington-Shaughnessy-2008; Mallon-McKay-2013
FADD	TNIP1	0.0242129	Co-expression	Chen-Brown-2002
CDK4	DAXX	0.0238067	Co-expression	Chen-Brown-2002; Wu-Garvey-2007
JUNB	BCL2L1	0.0236249	Co-expression	Rieger-Chu-2004
BCL2L1	BIK	0.0234339	Co-expression	Wang-Maris-2006
BAK1	NKIRAS2	0.0233571	Co-expression	Chen-Brown-2002; Roth-Zlotnik-2006
TUBB	HYOU1	0.0231112	Co-expression	Bahr-Bowler-2013
MAPK8IP1	MAPK8IP2	0.0230864	Co-expression	Bild-Nevins-2006 B; Roth-Zlotnik-2006
CDK4	FADD	0.0228625	Co-expression	Rieger-Chu-2004; Roth-Zlotnik-2006; Wu-Garvey-2007
JUNB	TNFRSF1A	0.0227632	Co-expression	Roth-Zlotnik-2006; Salaverria-Siebert-2011; Wu-Garvey-2007
CDK4	TRIM28	0.0226967	Co-expression	Arijs-Rutgeerts-2009; Innocenti-Brown-2011; Ramaswamy-Golub-2001; Rieger-Chu-2004
NFKBIB	HYOU1	0.0226246	Co-expression	Bild-Nevins-2006 B; Innocenti-Brown-2011
CDKN1A	PEA15	0.0225866	Co-expression	Boldrick-Relman-2002; Rieger-Chu-2004
DAXX	TNIP1	0.0222526	Co-expression	Kang-Willman-2010
BCL2L1	BAK1	0.0221755	Co-expression	Bild-Nevins-2006 B; Innocenti-Brown-2011
TNFAIP3	PEA15	0.0220052	Co-expression	Burington-Shaughnessy-2008; Rieger-Chu-2004
TNFRSF1A	FAS	0.0219229	Co-expression	Alizadeh-Staudt-2000; Wang-Maris-2006
BID	DAP	0.0218816	Co-expression	Chen-Brown-2002
ABCF1	NKIRAS2	0.0214975	Co-expression	Chen-Brown-2002; Roth-Zlotnik-2006
TRPC4AP	IKBKG	0.0214264	Co-expression	Bahr-Bowler-2013; Wu-Garvey-2007
CDKN1A	BAK1	0.0212659	Co-expression	Arijs-Rutgeerts-2009
TRPC4AP	OTUD5	0.0210403	Co-expression	Kang-Willman-2010
FADD	TNFRSF1A	0.0203674	Co-expression	Ramaswamy-Golub-2001; Roth-Zlotnik-2006
RELA	HSF1	0.019825	Co-expression	Salaverria-Siebert-2011
FAS	BBC3	0.0196973	Co-expression	Rieger-Chu-2004
CHUK	ABCF1	0.019469	Co-expression	Bild-Nevins-2006 B; Cheok-Evans-2003
CCND3	MAP4K4	0.0191232	Co-expression	Salaverria-Siebert-2011
TP53	TRIM28	0.0190873	Co-expression	Arijs-Rutgeerts-2009; Salaverria-Siebert-2011; Smirnov-Cheung-2009
IRAK1	IKBKG	0.0190593	Co-expression	Mallon-McKay-2013; Salaverria-Siebert-2011
ABCF1	PHACTR2	0.0188947	Co-expression	Bild-Nevins-2006 B
TRAF2	MAP4K4	0.0188833	Co-expression	Chen-Brown-2002
DAP	TFE3	0.0184404	Co-expression	Burington-Shaughnessy-2008
JUNB	TICAM1	0.0184057	Co-expression	Smirnov-Cheung-2009
CASP8	RELT	0.0182595	Co-expression	Mallon-McKay-2013
CASP8	TIAF1	0.0181229	Co-expression	Chen-Brown-2002
CDKN1A	HSPA1A	0.0180055	Co-expression	Bild-Nevins-2006 B
TNFAIP3	RELA	0.0179447	Co-expression	Boldrick-Relman-2002
ABCF1	PES1	0.0178668	Co-expression	Mallon-McKay-2013; Smirnov-Cheung-2009
TRPC4AP	BOK	0.0178027	Co-expression	Arijs-Rutgeerts-2009
OPTN	TNIP1	0.0176818	Co-expression	Burington-Shaughnessy-2008
NFKBIA	TRIM28	0.0176219	Co-expression	Wu-Garvey-2007
HSPA2	CCNG2	0.0175759	Co-expression	Kang-Willman-2010
TOLLIP	DAP	0.0175615	Co-expression	Innocenti-Brown-2011
RELA	TNIP1	0.0175542	Co-expression	Bahr-Bowler-2013; Smirnov-Cheung-2009
JUNB	TNIP1	0.0175131	Co-expression	Rieger-Chu-2004
TP53	IKBKG	0.0174908	Co-expression	Cheok-Evans-2003; Rieger-Chu-2004
CCNF	PIDD	0.0174845	Co-expression	Salaverria-Siebert-2011
CDKN2A	DAP	0.017419	Co-expression	Alizadeh-Staudt-2000; Boldrick-Relman-2002
NFKBIA	BCL2L1	0.017342	Co-expression	Rieger-Chu-2004
CCND3	HSPA1A	0.0172881	Co-expression	Burington-Shaughnessy-2008
PAX2	MAPK12	0.01726	Co-expression	Ramaswamy-Golub-2001
TFE3	NKIRAS2	0.0171446	Co-expression	Bahr-Bowler-2013
NFKBIB	PES1	0.0171291	Co-expression	Salaverria-Siebert-2011; Smirnov-Cheung-2009
MCL1	PEA15	0.0170401	Co-expression	Boldrick-Relman-2002
MADD	HIP1R	0.0170184	Co-expression	Smirnov-Cheung-2009
TRIM28	BBC3	0.016782	Co-expression	Bild-Nevins-2006 B; Wang-Maris-2006
TRPC4AP	BBC3	0.016767	Co-expression	Bild-Nevins-2006 B
TP53	CCNF	0.0167667	Co-expression	Mallon-McKay-2013
ABCF1	HIP1R	0.0166214	Co-expression	Bild-Nevins-2006 B
BIK	PHACTR2	0.0165844	Co-expression	Wang-Maris-2006
RELA	FAS	0.0164976	Co-expression	Boldrick-Relman-2002
CDK4	NFKBIB	0.0164339	Co-expression	Bild-Nevins-2006 B
IKBKG	MAPK8IP1	0.0164297	Co-expression	Rieger-Chu-2004; Wu-Garvey-2007
NFKBIA	MALT1	0.0162738	Co-expression	Burington-Shaughnessy-2008
NPC2	CCNG2	0.0162663	Co-expression	Innocenti-Brown-2011
OPTN	NPC2	0.0162501	Co-expression	Rieger-Chu-2004; Salaverria-Siebert-2011
CDKN1A	TANK	0.0162437	Co-expression	Boldrick-Relman-2002; Rieger-Chu-2004
DAXX	ABCF1	0.016235	Co-expression	Cheok-Evans-2003; Salaverria-Siebert-2011
NFKBIA	CCND3	0.0162062	Co-expression	Burington-Shaughnessy-2008
IKBKG	TFE3	0.0161162	Co-expression	Salaverria-Siebert-2011
TP53	TNFRSF1A	0.0160724	Co-expression	Rieger-Chu-2004
FAS	PEA15	0.0159691	Co-expression	Rieger-Chu-2004
STK4	TAX1BP1	0.0159581	Co-expression	Innocenti-Brown-2011
TRIM28	TUBB	0.0159197	Co-expression	Cheok-Evans-2003; Rieger-Chu-2004; Salaverria-Siebert-2011
TRADD	NPC2	0.0158149	Co-expression	Salaverria-Siebert-2011; Wang-Maris-2006
CRADD	TAX1BP1	0.0158017	Co-expression	Mallon-McKay-2013
BAK1	PHACTR2	0.0157143	Co-expression	Mallon-McKay-2013
CDK4	MNT	0.0155879	Co-expression	Wu-Garvey-2007
PEA15	TFE3	0.0155431	Co-expression	Burington-Shaughnessy-2008
MCL1	MALT1	0.0155334	Co-expression	Boldrick-Relman-2002
TNFAIP3	HSPA1A	0.015465	Co-expression	Innocenti-Brown-2011
MNT	RELT	0.0154243	Co-expression	Kang-Willman-2010
TRAF2	CCNF	0.0152419	Co-expression	Mallon-McKay-2013
TRPC4AP	DAP	0.015221	Co-expression	Innocenti-Brown-2011; Wu-Garvey-2007
FAS	NPC2	0.0150068	Co-expression	Arijs-Rutgeerts-2009
CDKN1A	NPC2	0.0150051	Co-expression	Cheok-Evans-2003
BAK1	NPC2	0.014989	Co-expression	Kang-Willman-2010
CDK4	TUBB	0.0149797	Co-expression	Arijs-Rutgeerts-2009; Rieger-Chu-2004; Salaverria-Siebert-2011
MADD	MAPK8IP1	0.0149643	Co-expression	Wang-Maris-2006
TOLLIP	TICAM1	0.0149247	Co-expression	Salaverria-Siebert-2011
CDKN1A	HSPA2	0.0148504	Co-expression	Kang-Willman-2010
NPC2	HSPA1A	0.0145529	Co-expression	Roth-Zlotnik-2006
NFKBIA	RASSF1	0.0145262	Co-expression	Kang-Willman-2010
CASP8	FADD	0.0145213	Co-expression	Alizadeh-Staudt-2000
TRAF2	IKBKG	0.0144239	Co-expression	Wang-Maris-2006
MAP2K7	TRIM28	0.0142844	Co-expression	Bahr-Bowler-2013
TICAM1	NKIRAS2	0.014188	Co-expression	Bahr-Bowler-2013
FADD	MKL1	0.0141301	Co-expression	Chen-Brown-2002
CDK4	PES1	0.0140324	Co-expression	Burington-Shaughnessy-2008; Rieger-Chu-2004; Salaverria-Siebert-2011
PAX2	HSPA1A	0.0140141	Co-expression	Wu-Garvey-2007
IRAK1	HSPA2	0.0139901	Co-expression	Smirnov-Cheung-2009
MCL1	TNFRSF1A	0.0139495	Co-expression	Roth-Zlotnik-2006; Wang-Maris-2006
IKBKG	TNIP1	0.0139248	Co-expression	Innocenti-Brown-2011
PAX2	CCNF	0.0138725	Co-expression	Ramaswamy-Golub-2001
TRIM28	HSPA2	0.0138555	Co-expression	Wu-Garvey-2007
TNIP1	TAX1BP1	0.01384	Co-expression	Rieger-Chu-2004
VDAC1	TAX1BP1	0.0137825	Co-expression	Chen-Brown-2002
TRAF2	BAX	0.0137545	Co-expression	Roth-Zlotnik-2006
MAPK8IP2	DIRAS1	0.0137473	Co-expression	Innocenti-Brown-2011; Roth-Zlotnik-2006
RELA	TOLLIP	0.0136269	Co-expression	Salaverria-Siebert-2011
DAP	NKIRAS2	0.013612	Co-expression	Chen-Brown-2002
CDKN2A	CCNF	0.01356	Co-expression	Alizadeh-Staudt-2000
MCL1	HSPA1A	0.0134744	Co-expression	Burington-Shaughnessy-2008
JUNB	MADD	0.0134598	Co-expression	Alizadeh-Staudt-2000
PEA15	NKIRAS1	0.0134442	Co-expression	Mallon-McKay-2013
GPS1	NKIRAS2	0.0134357	Co-expression	Salaverria-Siebert-2011
TRPC4AP	HSF1	0.0134041	Co-expression	Rieger-Chu-2004
MADD	TAX1BP1	0.0133352	Co-expression	Alizadeh-Staudt-2000
IRAK1	CDKN2A	0.0131872	Co-expression	Bild-Nevins-2006 B; Mallon-McKay-2013
JUNB	HSPA1A	0.013183	Co-expression	Roth-Zlotnik-2006
ABCF1	CCNF	0.013168	Co-expression	Mallon-McKay-2013
IRAK1	HYOU1	0.0131163	Co-expression	Bild-Nevins-2006 B; Innocenti-Brown-2011
GPS1	HSF1	0.0131053	Co-expression	Salaverria-Siebert-2011
MALT1	PEA15	0.0131002	Co-expression	Arijs-Rutgeerts-2009
CDKN1A	IRAK1	0.0129495	Co-expression	Ramaswamy-Golub-2001
TRAF2	GPS1	0.0129284	Co-expression	Smirnov-Cheung-2009
DAP	RELT	0.0128933	Co-expression	Bahr-Bowler-2013
CHUK	VDAC1	0.0128728	Co-expression	Mallon-McKay-2013
RELA	PEA15	0.0126964	Co-expression	Arijs-Rutgeerts-2009
MADD	MAPK8IP2	0.0126468	Co-expression	Smirnov-Cheung-2009
BAX	TUBB	0.0126262	Co-expression	Salaverria-Siebert-2011
MNT	MKL1	0.0124094	Co-expression	Chen-Brown-2002
MADD	BAK1	0.0123999	Co-expression	Alizadeh-Staudt-2000
HIP1R	TICAM1	0.0123719	Co-expression	Wu-Garvey-2007
MCL1	TRADD	0.0123526	Co-expression	Rieger-Chu-2004
NFKBIB	GPS1	0.0123034	Co-expression	Smirnov-Cheung-2009
MAP4K4	PHACTR2	0.0122695	Co-expression	Cheok-Evans-2003
BCL2	MALT1	0.0122533	Co-expression	Bahr-Bowler-2013
BAK1	DAP	0.0121256	Co-expression	Alizadeh-Staudt-2000
BID	NKIRAS1	0.0120999	Co-expression	Innocenti-Brown-2011
BAK1	HYOU1	0.0120488	Co-expression	Arijs-Rutgeerts-2009
TNFRSF1A	CDKN2A	0.011895	Co-expression	Boldrick-Relman-2002
NFKBIA	HSPA1A	0.0118905	Co-expression	Roth-Zlotnik-2006
DAXX	RASSF1	0.0117298	Co-expression	Innocenti-Brown-2011
HYOU1	HSPA1A	0.0116408	Co-expression	Ramaswamy-Golub-2001
TRAF2	TRIM28	0.0114276	Co-expression	Cheok-Evans-2003; Smirnov-Cheung-2009
BID	PHACTR2	0.0113982	Co-expression	Kang-Willman-2010
RELA	BCL2L1	0.0113453	Co-expression	Innocenti-Brown-2011
VDAC1	IRAK1	0.0111833	Co-expression	Chen-Brown-2002
VDAC1	ABCF1	0.0111271	Co-expression	Mallon-McKay-2013
FADD	PES1	0.0109071	Co-expression	Burington-Shaughnessy-2008
TICAM1	MNT	0.0108397	Co-expression	Bild-Nevins-2006 B
MCL1	TANK	0.0107295	Co-expression	Chen-Brown-2002
CDKN1A	BAX	0.0107091	Co-expression	Rieger-Chu-2004
MAPK11	TICAM1	0.0106645	Co-expression	Mallon-McKay-2013
RASSF1	GPS1	0.0106289	Co-expression	Salaverria-Siebert-2011
TNFAIP3	OTUD5	0.0106283	Co-expression	Kang-Willman-2010
IKBKG	HIP1R	0.0105419	Co-expression	Innocenti-Brown-2011
RELA	ABCF1	0.0103173	Co-expression	Smirnov-Cheung-2009
TAX1BP1	CCNG2	0.0101264	Co-expression	Smirnov-Cheung-2009
FADD	RELA	0.0100721	Co-expression	Salaverria-Siebert-2011
NPC2	HYOU1	0.0100035	Co-expression	Ramaswamy-Golub-2001
VDAC1	HSPA2	0.00999549	Co-expression	Wu-Garvey-2007
TRIM28	ABCF1	0.00977958	Co-expression	Roth-Zlotnik-2006; Smirnov-Cheung-2009
RELA	CCND3	0.00974078	Co-expression	Bahr-Bowler-2013
TNFAIP3	TICAM1	0.0097164	Co-expression	Kang-Willman-2010
MADD	OTUD5	0.00928091	Co-expression	Kang-Willman-2010
TRPC4AP	NFKBIA	0.00920691	Co-expression	Wu-Garvey-2007
CDK4	VDAC1	0.00909802	Co-expression	Rieger-Chu-2004
MAPK8IP2	BOK	0.00907418	Co-expression	Salaverria-Siebert-2011
DAXX	PES1	0.00900847	Co-expression	Mallon-McKay-2013
NFKBIA	NFKBIB	0.00895202	Co-expression	Ramaswamy-Golub-2001
TRIM28	PES1	0.00891312	Co-expression	Burington-Shaughnessy-2008; Smirnov-Cheung-2009; Wang-Maris-2006
CDK4	DAP	0.00889029	Co-expression	Alizadeh-Staudt-2000; Boldrick-Relman-2002
MAP2K7	TRAF2	0.00885543	Co-expression	Wang-Maris-2006
TRPC4AP	MADD	0.00884462	Co-expression	Wu-Garvey-2007
MAPK12	PEA15	0.00862146	Co-expression	Alizadeh-Staudt-2000
TNFRSF1A	HSPA1A	0.00860083	Co-expression	Bahr-Bowler-2013
TNFRSF1A	TNIP1	0.00859842	Co-expression	Mallon-McKay-2013
MAP2K7	BOK	0.00851807	Co-expression	Salaverria-Siebert-2011
PIAS4	BOK	0.00850385	Co-expression	Chen-Brown-2002
BAK1	MKL1	0.00847816	Co-expression	Chen-Brown-2002
TRADD	TICAM1	0.00837962	Co-expression	Mallon-McKay-2013
ABCF1	HYOU1	0.00835086	Co-expression	Salaverria-Siebert-2011
OPTN	TANK	0.00832458	Co-expression	Rieger-Chu-2004
FADD	IRAK1	0.00829949	Co-expression	Innocenti-Brown-2011
TRPC4AP	TUBB	0.00826001	Co-expression	Innocenti-Brown-2011
CDKN1A	BCL2L1	0.00819167	Co-expression	Innocenti-Brown-2011
CDKN2A	MAPK12	0.00812191	Co-expression	Boldrick-Relman-2002
TNFRSF1A	DAP	0.0079628	Co-expression	Boldrick-Relman-2002
TNFRSF1A	PIDD	0.00792916	Co-expression	Smirnov-Cheung-2009
NFKBIB	BCL2L1	0.00786757	Co-expression	Innocenti-Brown-2011
BIK	DAP	0.00785473	Co-expression	Boldrick-Relman-2002
CDK4	IRAK1	0.00784255	Co-expression	Alizadeh-Staudt-2000
TRAF2	PES1	0.00779932	Co-expression	Smirnov-Cheung-2009
IRAK1	PEA15	0.0077232	Co-expression	Chen-Brown-2002
IRAK1	BIK	0.00772054	Co-expression	Boldrick-Relman-2002
TNIP1	NKIRAS2	0.00771859	Co-expression	Smirnov-Cheung-2009
NFKBIB	DAXX	0.00770659	Co-expression	Mallon-McKay-2013
CCND3	ABCF1	0.00770146	Co-expression	Bahr-Bowler-2013
TRIM28	OTUD5	0.00766335	Co-expression	Bahr-Bowler-2013
NFKBIA	NPC2	0.00759848	Co-expression	Wang-Maris-2006
FAS	MAPK12	0.00751477	Co-expression	Alizadeh-Staudt-2000
CDKN1A	RELT	0.00751005	Co-expression	Bahr-Bowler-2013
TRAF2	ABCF1	0.00740915	Co-expression	Mallon-McKay-2013
CASP8	TRIM28	0.00731784	Co-expression	Ramaswamy-Golub-2001
BCL2	TNIP1	0.00729806	Co-expression	Smirnov-Cheung-2009
IRAK1	MAPK12	0.00723586	Co-expression	Boldrick-Relman-2002
TRPC4AP	MAPK8IP1	0.00721021	Co-expression	Wu-Garvey-2007
FOS	IRAK1	0.00714907	Co-expression	Boldrick-Relman-2002
TRPC4AP	ABCF1	0.00703859	Co-expression	Mallon-McKay-2013
OPTN	TNFAIP3	0.00699038	Co-expression	Rieger-Chu-2004
CDK4	NPC2	0.00690846	Co-expression	Arijs-Rutgeerts-2009; Roth-Zlotnik-2006
MAPK11	TNIP1	0.00685311	Co-expression	Smirnov-Cheung-2009
ABCF1	GPS1	0.00682783	Co-expression	Mallon-McKay-2013
NFKBIA	MNT	0.00671165	Co-expression	Smirnov-Cheung-2009
PEA15	DAP	0.00670364	Co-expression	Ramaswamy-Golub-2001
CDKN1A	PIDD	0.00665297	Co-expression	Smirnov-Cheung-2009
MAPK8IP2	OTUD5	0.00662122	Co-expression	Roth-Zlotnik-2006
TNFRSF1A	PHACTR2	0.006341	Co-expression	Roth-Zlotnik-2006
CDK4	BCL2L1	0.00633164	Co-expression	Alizadeh-Staudt-2000
IRAK1	PES1	0.00611	Co-expression	Smirnov-Cheung-2009
NPC2	RELT	0.00605287	Co-expression	Bahr-Bowler-2013
TNIP1	TICAM1	0.00604657	Co-expression	Smirnov-Cheung-2009
HYOU1	NKIRAS2	0.00604012	Co-expression	Innocenti-Brown-2011
STK4	TP53	0.0059918	Co-expression	Rieger-Chu-2004
TNFAIP3	TRIM28	0.00575728	Co-expression	Cheok-Evans-2003
TNFRSF1A	MAPK12	0.00564773	Co-expression	Alizadeh-Staudt-2000
TNFAIP3	TANK	0.00563034	Co-expression	Rieger-Chu-2004
PES1	HYOU1	0.00551849	Co-expression	Innocenti-Brown-2011
TRADD	TNIP1	0.00551121	Co-expression	Mallon-McKay-2013
TP53	DAXX	0.00542554	Co-expression	Mallon-McKay-2013
CRADD	CCNG2	0.00539686	Co-expression	Smirnov-Cheung-2009
JUNB	ABCF1	0.00522929	Co-expression	Smirnov-Cheung-2009
CHUK	FADD	0.00522279	Co-expression	Innocenti-Brown-2011
ABCF1	OTUD5	0.00521149	Co-expression	Bahr-Bowler-2013
TNFAIP3	TNFRSF1A	0.00473368	Co-expression	Roth-Zlotnik-2006
CHUK	TANK	0.00470517	Co-expression	Innocenti-Brown-2011
CRADD	CDK4	0.00468998	Co-expression	Boldrick-Relman-2002
CDK4	FAS	0.00467737	Co-expression	Roth-Zlotnik-2006
JUNB	NPC2	0.00450274	Co-expression	Salaverria-Siebert-2011
TNIP1	PEA15	0.00445961	Co-expression	Smirnov-Cheung-2009
TNFAIP3	FAS	0.00445386	Co-expression	Smirnov-Cheung-2009
TNIP1	HSPA1A	0.00438281	Co-expression	Smirnov-Cheung-2009
BBC3	RASL10B	0.00415689	Co-expression	Roth-Zlotnik-2006
TNFRSF1A	TRADD	0.00415547	Co-expression	Mallon-McKay-2013
NFKBIB	TRIM28	0.00415488	Co-expression	Smirnov-Cheung-2009
PES1	GPS1	0.00409963	Co-expression	Smirnov-Cheung-2009
NFKBIA	TNFRSF1A	0.00402617	Co-expression	Roth-Zlotnik-2006
TNIP1	HYOU1	0.00400524	Co-expression	Smirnov-Cheung-2009
CDK4	BAK1	0.00385884	Co-expression	Chen-Brown-2002
CDK4	NKIRAS2	0.00379189	Co-expression	Chen-Brown-2002
IRAK1	DAP	0.0037523	Co-expression	Boldrick-Relman-2002
TNFAIP3	ABCF1	0.00369871	Co-expression	Kang-Willman-2010
MAP4K4	HSPA2	0.00348321	Co-expression	Roth-Zlotnik-2006
RELA	TRIM28	0.00338277	Co-expression	Smirnov-Cheung-2009
TRPC4AP	BCL2L1	0.00323746	Co-expression	Innocenti-Brown-2011
TRIM28	DAXX	0.00317088	Co-expression	Mallon-McKay-2013
CHUK	MAP4K4	0.00304456	Co-expression	Cheok-Evans-2003
IKBKG	TNFRSF1A	0.00289779	Co-expression	Rieger-Chu-2004
CDK4	PEA15	0.00278721	Co-expression	Chen-Brown-2002
CDK4	HSPA2	0.00254618	Co-expression	Arijs-Rutgeerts-2009
CDK4	JUNB	0.00250858	Co-expression	Arijs-Rutgeerts-2009
TRIM28	HYOU1	0.00212849	Co-expression	Smirnov-Cheung-2009
TRIM28	CCND3	0.00206562	Co-expression	Smirnov-Cheung-2009
TRIM28	GPS1	0.00198005	Co-expression	Smirnov-Cheung-2009

## Sheet: GenemaniaCoexpression72h
Gene 1	Gene 2	Weight	Network group	Networks
FOS	JUNB	0.291142	Co-expression	Alizadeh-Staudt-2000; Arijs-Rutgeerts-2009; Bahr-Bowler-2013; Bild-Nevins-2006 B; Burington-Shaughnessy-2008; Chen-Brown-2002; Cheok-Evans-2003; Innocenti-Brown-2011; Kang-Willman-2010; Mallon-McKay-2013; Roth-Zlotnik-2006; Salaverria-Siebert-2011; Wang-Maris-2006; Wu-Garvey-2007
JUN	FOS	0.254397	Co-expression	Alizadeh-Staudt-2000; Arijs-Rutgeerts-2009; Bild-Nevins-2006 B; Boldrick-Relman-2002; Burington-Shaughnessy-2008; Chen-Brown-2002; Innocenti-Brown-2011; Kang-Willman-2010; Mallon-McKay-2013; Roth-Zlotnik-2006; Salaverria-Siebert-2011
ATF3	FOS	0.179341	Co-expression	Arijs-Rutgeerts-2009; Bild-Nevins-2006 B; Burington-Shaughnessy-2008; Chen-Brown-2002; Innocenti-Brown-2011; Kang-Willman-2010; Roth-Zlotnik-2006; Salaverria-Siebert-2011; Wang-Maris-2006
ATF3	JUN	0.174901	Co-expression	Arijs-Rutgeerts-2009; Bild-Nevins-2006 B; Burington-Shaughnessy-2008; Chen-Brown-2002; Innocenti-Brown-2011; Kang-Willman-2010; Roth-Zlotnik-2006; Salaverria-Siebert-2011; Smirnov-Cheung-2009
JUN	JUNB	0.170369	Co-expression	Alizadeh-Staudt-2000; Bild-Nevins-2006 B; Boldrick-Relman-2002; Burington-Shaughnessy-2008; Chen-Brown-2002; Mallon-McKay-2013; Rieger-Chu-2004; Roth-Zlotnik-2006; Salaverria-Siebert-2011; Smirnov-Cheung-2009
ATF3	JUNB	0.119872	Co-expression	Arijs-Rutgeerts-2009; Bild-Nevins-2006 B; Chen-Brown-2002; Innocenti-Brown-2011; Roth-Zlotnik-2006; Salaverria-Siebert-2011; Smirnov-Cheung-2009; Wang-Maris-2006
TNFAIP3	JUNB	0.101553	Co-expression	Alizadeh-Staudt-2000; Bahr-Bowler-2013; Boldrick-Relman-2002; Rieger-Chu-2004; Roth-Zlotnik-2006; Salaverria-Siebert-2011; Smirnov-Cheung-2009; Wang-Maris-2006
ATF3	DDIT3	0.0702508	Co-expression	Bild-Nevins-2006 B; Rieger-Chu-2004; Roth-Zlotnik-2006; Smirnov-Cheung-2009
JUN	HSPA1A	0.0554859	Co-expression	Innocenti-Brown-2011; Roth-Zlotnik-2006; Salaverria-Siebert-2011
DDIT3	JUNB	0.0526117	Co-expression	Bild-Nevins-2006 B; Roth-Zlotnik-2006; Wu-Garvey-2007
FOS	HSPA1A	0.05233	Co-expression	Innocenti-Brown-2011; Roth-Zlotnik-2006; Smirnov-Cheung-2009
TNFAIP3	FOS	0.0490806	Co-expression	Alizadeh-Staudt-2000; Innocenti-Brown-2011; Kang-Willman-2010; Wang-Maris-2006
DDIT3	JUN	0.0487485	Co-expression	Bild-Nevins-2006 B; Burington-Shaughnessy-2008; Roth-Zlotnik-2006
DDIT3	RRAD	0.0457113	Co-expression	Burington-Shaughnessy-2008; Rieger-Chu-2004; Wu-Garvey-2007
DDIT3	FOS	0.0455064	Co-expression	Roth-Zlotnik-2006; Wu-Garvey-2007
ATF3	TNFAIP3	0.0446228	Co-expression	Innocenti-Brown-2011; Rieger-Chu-2004; Roth-Zlotnik-2006; Smirnov-Cheung-2009
FOS	RRAD	0.0397541	Co-expression	Bild-Nevins-2006 B; Wu-Garvey-2007
JUNB	RRAD	0.0376095	Co-expression	Bild-Nevins-2006 B; Wu-Garvey-2007
MDM2	PPM1D	0.0368657	Co-expression	Mallon-McKay-2013; Rieger-Chu-2004; Smirnov-Cheung-2009
CD40	BCL2L1	0.0356944	Co-expression	Alizadeh-Staudt-2000; Rieger-Chu-2004; Salaverria-Siebert-2011
ATF3	RRAD	0.0332766	Co-expression	Bild-Nevins-2006 B; Rieger-Chu-2004
TRIM28	HSF1	0.0277195	Co-expression	Arijs-Rutgeerts-2009; Burington-Shaughnessy-2008; Cheok-Evans-2003; Smirnov-Cheung-2009
BCL2L1	TOLLIP	0.027322	Co-expression	Salaverria-Siebert-2011; Smirnov-Cheung-2009
TNFAIP3	NPC2	0.026271	Co-expression	Burington-Shaughnessy-2008; Salaverria-Siebert-2011; Wang-Maris-2006
QSOX1	BIK	0.0260918	Co-expression	Arijs-Rutgeerts-2009; Bild-Nevins-2006 B
ATF3	MDM2	0.0257008	Co-expression	Rieger-Chu-2004; Smirnov-Cheung-2009
BAX	BAK1	0.025514	Co-expression	Bild-Nevins-2006 B
TNFAIP3	BCL2L1	0.0253942	Co-expression	Rieger-Chu-2004; Smirnov-Cheung-2009
HSPA1A	DEDD2	0.0247445	Co-expression	Innocenti-Brown-2011
IRAK1	BAK1	0.0246421	Co-expression	Alizadeh-Staudt-2000; Chen-Brown-2002
BCL2L1	IRAK1	0.0246182	Co-expression	Arijs-Rutgeerts-2009
MAF	MAFB	0.0245378	Co-expression	Chen-Brown-2002
RNF11	TAX1BP1	0.0244709	Co-expression	Smirnov-Cheung-2009; Wang-Maris-2006
BCL2L1	JUNB	0.0236249	Co-expression	Rieger-Chu-2004
DDIT3	HSPA1A	0.0235762	Co-expression	Roth-Zlotnik-2006
BCL2L1	BIK	0.0234339	Co-expression	Wang-Maris-2006
BCL2L1	BAK1	0.0221755	Co-expression	Bild-Nevins-2006 B; Innocenti-Brown-2011
TNFAIP3	PPM1D	0.0220701	Co-expression	Cheok-Evans-2003
FOSL1	DEDD2	0.0220354	Co-expression	Innocenti-Brown-2011
MAF	BAK1	0.0218596	Co-expression	Rieger-Chu-2004
FOSL1	TICAM1	0.0216866	Co-expression	Roth-Zlotnik-2006
ATF3	FAS	0.0215178	Co-expression	Rieger-Chu-2004; Smirnov-Cheung-2009
FOS	SFN	0.0213421	Co-expression	Boldrick-Relman-2002
CD40	FAS	0.0201077	Co-expression	Bild-Nevins-2006 B
CD40	TNFAIP3	0.0200419	Co-expression	Rieger-Chu-2004; Smirnov-Cheung-2009
SFN	RRAD	0.019755	Co-expression	Wang-Maris-2006
HSPA1A	RRAD	0.0192016	Co-expression	Innocenti-Brown-2011
TP53	TRIM28	0.0190873	Co-expression	Arijs-Rutgeerts-2009; Salaverria-Siebert-2011; Smirnov-Cheung-2009
BAX	RRAD	0.0188234	Co-expression	Rieger-Chu-2004; Smirnov-Cheung-2009
TICAM1	DEDD2	0.0187501	Co-expression	Arijs-Rutgeerts-2009
JUNB	TICAM1	0.0184057	Co-expression	Smirnov-Cheung-2009
ATF3	PPM1D	0.0182786	Co-expression	Rieger-Chu-2004; Smirnov-Cheung-2009
FAS	RRAD	0.017978	Co-expression	Rieger-Chu-2004; Smirnov-Cheung-2009
DDIT3	ATF2	0.0175208	Co-expression	Kang-Willman-2010
FAS	PPM1D	0.0172385	Co-expression	Rieger-Chu-2004; Smirnov-Cheung-2009
JUN	BOK	0.0168086	Co-expression	Alizadeh-Staudt-2000
DDIT3	IRAK1	0.0167932	Co-expression	Cheok-Evans-2003
FOSL1	MAPK8IP2	0.0155241	Co-expression	Cheok-Evans-2003
TNFAIP3	HSPA1A	0.015465	Co-expression	Innocenti-Brown-2011
TRAF2	DEDD2	0.0153424	Co-expression	Innocenti-Brown-2011
FAS	NPC2	0.0150068	Co-expression	Arijs-Rutgeerts-2009
BAK1	NPC2	0.014989	Co-expression	Kang-Willman-2010
TOLLIP	TICAM1	0.0149247	Co-expression	Salaverria-Siebert-2011
TAX1BP1	PPM1D	0.0147328	Co-expression	Cheok-Evans-2003
QSOX1	MKL1	0.0146082	Co-expression	Alizadeh-Staudt-2000
HSPA1A	NPC2	0.0145529	Co-expression	Roth-Zlotnik-2006
FADD	CASP8	0.0145213	Co-expression	Alizadeh-Staudt-2000
MAFB	FOS	0.0145185	Co-expression	Bahr-Bowler-2013
FADD	MKL1	0.0141301	Co-expression	Chen-Brown-2002
SFN	FOSL1	0.0138966	Co-expression	Cheok-Evans-2003; Roth-Zlotnik-2006
VDAC1	TAX1BP1	0.0137825	Co-expression	Chen-Brown-2002
BAX	TRAF2	0.0137545	Co-expression	Roth-Zlotnik-2006
JUNB	HSPA1A	0.013183	Co-expression	Roth-Zlotnik-2006
PPM1D	RRAD	0.0130602	Co-expression	Rieger-Chu-2004; Smirnov-Cheung-2009
TNFAIP3	RRAD	0.0122127	Co-expression	Innocenti-Brown-2011
PPM1D	TICAM1	0.0120831	Co-expression	Bahr-Bowler-2013
ATF3	FOSL1	0.0120543	Co-expression	Smirnov-Cheung-2009
CD40	MAFB	0.0119005	Co-expression	Arijs-Rutgeerts-2009
DDIT3	TAX1BP1	0.0118973	Co-expression	Boldrick-Relman-2002
DAXX	RASSF1	0.0117298	Co-expression	Innocenti-Brown-2011
ATF3	MKL1	0.0115797	Co-expression	Alizadeh-Staudt-2000
TRAF2	TRIM28	0.0114276	Co-expression	Cheok-Evans-2003; Smirnov-Cheung-2009
SFN	MAPK8IP2	0.0111877	Co-expression	Cheok-Evans-2003
VDAC1	IRAK1	0.0111833	Co-expression	Chen-Brown-2002
MAPK11	TICAM1	0.0106645	Co-expression	Mallon-McKay-2013
JUN	TNFAIP3	0.0105277	Co-expression	Smirnov-Cheung-2009
ATF2	JUNB	0.0102948	Co-expression	Arijs-Rutgeerts-2009
BCL2L1	FOSL1	0.00989153	Co-expression	Boldrick-Relman-2002
MAFB	HSPA1A	0.00988265	Co-expression	Salaverria-Siebert-2011
TNFAIP3	TICAM1	0.0097164	Co-expression	Kang-Willman-2010
FAS	MDM2	0.00969762	Co-expression	Smirnov-Cheung-2009
FOSL1	RRAD	0.00920346	Co-expression	Smirnov-Cheung-2009
MAPK8IP2	BOK	0.00907418	Co-expression	Salaverria-Siebert-2011
MAF	SFN	0.00903171	Co-expression	Burington-Shaughnessy-2008
CALCOCO1	VDAC1	0.00901919	Co-expression	Wu-Garvey-2007
CD40	JUNB	0.0088205	Co-expression	Rieger-Chu-2004
TRIM25	IRAK1	0.00871186	Co-expression	Innocenti-Brown-2011
ATF2	TP53	0.00866103	Co-expression	Arijs-Rutgeerts-2009
BAK1	MKL1	0.00847816	Co-expression	Chen-Brown-2002
FADD	IRAK1	0.00829949	Co-expression	Innocenti-Brown-2011
BAX	PPM1D	0.00787034	Co-expression	Rieger-Chu-2004
CALCOCO1	TRIM28	0.0077794	Co-expression	Bild-Nevins-2006 B
IRAK1	BIK	0.00772054	Co-expression	Boldrick-Relman-2002
SFN	NPC2	0.00762473	Co-expression	Bahr-Bowler-2013
FAS	MAPK12	0.00751477	Co-expression	Alizadeh-Staudt-2000
IRAK1	MAPK12	0.00723586	Co-expression	Boldrick-Relman-2002
FOS	IRAK1	0.00714907	Co-expression	Boldrick-Relman-2002
SFN	TICAM1	0.00712583	Co-expression	Roth-Zlotnik-2006
CD40	MAPK12	0.00642518	Co-expression	Alizadeh-Staudt-2000
TNFAIP3	TRIM28	0.00575728	Co-expression	Cheok-Evans-2003
ATF3	CD40	0.00573034	Co-expression	Rieger-Chu-2004
DAXX	TP53	0.00542554	Co-expression	Mallon-McKay-2013
JUN	DEDD2	0.00531395	Co-expression	Alizadeh-Staudt-2000
CASP8	DEDD2	0.00469839	Co-expression	Boldrick-Relman-2002
RNF11	DEDD2	0.00461711	Co-expression	Kang-Willman-2010
JUNB	NPC2	0.00450274	Co-expression	Salaverria-Siebert-2011
TNFAIP3	FAS	0.00445386	Co-expression	Smirnov-Cheung-2009
CALCOCO1	RASSF1	0.00373004	Co-expression	Cheok-Evans-2003
MAFB	NPC2	0.00358469	Co-expression	Salaverria-Siebert-2011
FOSL1	MDM2	0.00343172	Co-expression	Burington-Shaughnessy-2008
DAXX	TRIM28	0.00317088	Co-expression	Mallon-McKay-2013
BAK1	BIK	0.0145295	Co-localization	Schadt-Shoemaker-2004
IRAK1	BIK	0.0144566	Co-localization	Schadt-Shoemaker-2004
JUN	JUNB	0.0139681	Co-localization	Schadt-Shoemaker-2004
CASP8	BAK1	0.0102951	Co-localization	Schadt-Shoemaker-2004
FAS	CASP8	0.008565	Co-localization	Schadt-Shoemaker-2004
DAXX	BCL2L1	0.0073433	Co-localization	Schadt-Shoemaker-2004
DAXX	BIK	0.00717332	Co-localization	Schadt-Shoemaker-2004
CASP8	BIK	0.00603173	Co-localization	Schadt-Shoemaker-2004
DAXX	CASP8	0.00512759	Co-localization	Schadt-Shoemaker-2004
TNFAIP3	TAX1BP1	1	Pathway	PATHWAYCOMMONS-REACTOME
ZNF45	TRIM28	1	Pathway	PATHWAYCOMMONS-REACTOME
TRAF2	CASP8	0.444461	Pathway	PATHWAYCOMMONS-REACTOME; Wu-Stein-2010
BAK1	BOK	0.302281	Pathway	Wu-Stein-2010
BAX	BOK	0.255531	Pathway	Wu-Stein-2010
DAXX	RASSF1	0.252318	Pathway	PATHWAYCOMMONS-NCI_NATURE
MAF	JUNB	0.215532	Pathway	PATHWAYCOMMONS-NCI_NATURE; Wu-Stein-2010
BCL2L1	BIK	0.165904	Pathway	Wu-Stein-2010
TP53	PPM1D	0.11043	Pathway	Wu-Stein-2010
IRAK1	TOLLIP	0.105322	Pathway	PATHWAYCOMMONS-NCI_NATURE; Wu-Stein-2010
DAXX	CASP8	0.100097	Pathway	PATHWAYCOMMONS-NCI_NATURE; Wu-Stein-2010
DDIT3	MAPK12	0.0992628	Pathway	Wu-Stein-2010
DAXX	FAS	0.0985865	Pathway	PATHWAYCOMMONS-NCI_NATURE; Wu-Stein-2010
BAX	BAK1	0.094301	Pathway	Wu-Stein-2010
JUNB	FOSL1	0.0923178	Pathway	PATHWAYCOMMONS-NCI_NATURE; Wu-Stein-2010
FAS	CASP8	0.0833012	Pathway	PATHWAYCOMMONS-NCI_NATURE; Wu-Stein-2010
DAXX	FADD	0.0760822	Pathway	PATHWAYCOMMONS-NCI_NATURE; Wu-Stein-2010
IL1RAP	TOLLIP	0.0680196	Pathway	Wu-Stein-2010
DDIT3	MAPK11	0.0664818	Pathway	Wu-Stein-2010
ATF2	MAPK12	0.065605	Pathway	PATHWAYCOMMONS-NCI_NATURE; Wu-Stein-2010
TP53	TP73	0.0649484	Pathway	PATHWAYCOMMONS-NCI_NATURE; Wu-Stein-2010
ATF3	JUN	0.0616544	Pathway	PATHWAYCOMMONS-NCI_NATURE
BCL2L1	BAK1	0.0538793	Pathway	Wu-Stein-2010
TP53	BAK1	0.0512265	Pathway	PATHWAYCOMMONS-NCI_NATURE; Wu-Stein-2010
DDIT3	ATF2	0.0501754	Pathway	PATHWAYCOMMONS-NCI_NATURE
BAX	BCL2L1	0.0455465	Pathway	Wu-Stein-2010
TRIM28	MDM2	0.0397853	Pathway	PATHWAYCOMMONS-NCI_NATURE
MDM2	TP73	0.0357115	Pathway	Wu-Stein-2010
IL1RAP	IRAK1	0.0340863	Pathway	Wu-Stein-2010
CD40	TRAF2	0.0331454	Pathway	PATHWAYCOMMONS-NCI_NATURE
IL1RAP	FADD	0.0313884	Pathway	Wu-Stein-2010
TNFAIP3	TRAF2	0.0224552	Pathway	Wu-Stein-2010
TP73	MAPK12	0.0192424	Pathway	Wu-Stein-2010
FADD	FAS	0.0180507	Pathway	Wu-Stein-2010
BAX	TP53	0.0174341	Pathway	PATHWAYCOMMONS-NCI_NATURE; Wu-Stein-2010
JUN	FOSL1	0.0157154	Pathway	PATHWAYCOMMONS-NCI_NATURE; Wu-Stein-2010
FOS	FOSL1	0.0150535	Pathway	Wu-Stein-2010
TP53	FAS	0.0129956	Pathway	PATHWAYCOMMONS-NCI_NATURE; Wu-Stein-2010
MAPK11	TP73	0.0128877	Pathway	Wu-Stein-2010
FADD	CASP8	0.0125458	Pathway	Wu-Stein-2010
ATF2	JUNB	0.0124318	Pathway	PATHWAYCOMMONS-NCI_NATURE
DAXX	TRAF2	0.0115678	Pathway	Wu-Stein-2010
TRAF2	FAS	0.0112063	Pathway	Wu-Stein-2010
TP53	TRIM28	0.00985105	Pathway	PATHWAYCOMMONS-NCI_NATURE
ATF2	FOS	0.00959202	Pathway	PATHWAYCOMMONS-NCI_NATURE; Wu-Stein-2010
TP53	MDM2	0.00958332	Pathway	PATHWAYCOMMONS-NCI_NATURE; Wu-Stein-2010
FOS	JUNB	0.00909506	Pathway	PATHWAYCOMMONS-NCI_NATURE
FADD	TRAF2	0.00812235	Pathway	Wu-Stein-2010
FOS	FAS	0.00746491	Pathway	Wu-Stein-2010
JUN	JUNB	0.00669561	Pathway	PATHWAYCOMMONS-NCI_NATURE
ATF2	JUN	0.0064587	Pathway	PATHWAYCOMMONS-NCI_NATURE; Wu-Stein-2010
ATF2	MAPK11	0.00477568	Pathway	Wu-Stein-2010
TP53	BCL2L1	0.00470791	Pathway	Wu-Stein-2010
JUN	FOS	0.00438133	Pathway	PATHWAYCOMMONS-NCI_NATURE; Wu-Stein-2010
TP53	FOS	0.00362544	Pathway	PATHWAYCOMMONS-NCI_NATURE; Wu-Stein-2010
TP53	SFN	0.00362431	Pathway	Wu-Stein-2010
FOS	MAPK11	0.00276243	Pathway	Wu-Stein-2010
TP53	MAPK12	0.00254469	Pathway	Wu-Stein-2010
JUN	TP53	0.00245387	Pathway	PATHWAYCOMMONS-NCI_NATURE; Wu-Stein-2010
TP53	MAPK11	0.00170432	Pathway	Wu-Stein-2010
JUN	MAPK11	0.0016032	Pathway	Wu-Stein-2010
VDAC1	BAK1	1.17636	Physical&nbsp;interactions	IREF-BIND; IREF-MPPI
JUNB	FOSL1	1.12194	Physical&nbsp;interactions	IREF-BIND; IREF-HPRD; Newman-Keating-2003; Reinke-Keating-2013; Rual-Vidal-2005 B
FADD	FAS	0.921495	Physical&nbsp;interactions	IREF-BIND; IREF-HPRD; IREF-MPPI
FAS	CASP8	0.831756	Physical&nbsp;interactions	IREF-BIND; IREF-HPRD; IREF-MPPI
BCL2L1	BAK1	0.817985	Physical&nbsp;interactions	IREF-BIND; Rual-Vidal-2005 B
MAF	MAFB	0.787143	Physical&nbsp;interactions	IREF-BIND; Newman-Keating-2003; Reinke-Keating-2013
BCL2L1	BIK	0.775371	Physical&nbsp;interactions	IREF-BIND; Rual-Vidal-2005 B
TP53	HSPA1A	0.716306	Physical&nbsp;interactions	IREF-BIND; IREF-HPRD; IREF-MPPI
BAX	VDAC1	0.64435	Physical&nbsp;interactions	IREF-BIND; IREF-HPRD; IREF-MPPI
CALCOCO1	FOSL1	0.411865	Physical&nbsp;interactions	IREF-HPRD; Rual-Vidal-2005 B
MAFB	FOSL1	0.396463	Physical&nbsp;interactions	IREF-BIND; Newman-Keating-2003; Reinke-Keating-2013
MAFB	FOS	0.361215	Physical&nbsp;interactions	IREF-BIND; Newman-Keating-2003; Reinke-Keating-2013
FOS	JUNB	0.330255	Physical&nbsp;interactions	IREF-BIND; IREF-HPRD; Newman-Keating-2003; Reinke-Keating-2013
ATF3	JUNB	0.307897	Physical&nbsp;interactions	IREF-BIND; Newman-Keating-2003; Reinke-Keating-2013
TNFAIP3	TICAM1	0.285569	Physical&nbsp;interactions	IREF-BIND; IREF-HPRD
ATF2	FOS	0.26991	Physical&nbsp;interactions	IREF-BIND; IREF-HPRD; Miyamoto-Sato-Yanagawa-2010; Newman-Keating-2003; Reinke-Keating-2013
ATF3	DDIT3	0.253303	Physical&nbsp;interactions	IREF-BIND; IREF-HPRD; Newman-Keating-2003; Reinke-Keating-2013
ATF2	FOSL1	0.251492	Physical&nbsp;interactions	IREF-BIND; Newman-Keating-2003; Reinke-Keating-2013
TRIM28	CASP8	0.248988	Physical&nbsp;interactions	IREF-BIND
JUN	FOSL1	0.242046	Physical&nbsp;interactions	IREF-BIND; IREF-HPRD; Newman-Keating-2003; Reinke-Keating-2013
ATF3	ATF2	0.234547	Physical&nbsp;interactions	IREF-BIND; Newman-Keating-2003; Reinke-Keating-2013
ATF2	JUN	0.232278	Physical&nbsp;interactions	IREF-BIND; IREF-HPRD; Miyamoto-Sato-Yanagawa-2010; Newman-Keating-2003; Reinke-Keating-2013
ATF3	JUN	0.212838	Physical&nbsp;interactions	IREF-BIND; IREF-HPRD; Newman-Keating-2003; Reinke-Keating-2013
MAF	FOS	0.208	Physical&nbsp;interactions	IREF-HPRD; Reinke-Keating-2013
DDIT3	FOS	0.188374	Physical&nbsp;interactions	IREF-BIND; IREF-HPRD; Newman-Keating-2003; Reinke-Keating-2013
JUN	MAFB	0.186745	Physical&nbsp;interactions	IREF-HPRD
MAF	FOSL1	0.183532	Physical&nbsp;interactions	Reinke-Keating-2013
DDIT3	FOSL1	0.181126	Physical&nbsp;interactions	IREF-BIND; Newman-Keating-2003; Reinke-Keating-2013
BAX	BCL2L1	0.163784	Physical&nbsp;interactions	IREF-BIND; IREF-INNATEDB
ATF2	MAPK11	0.158656	Physical&nbsp;interactions	IREF-BIND; IREF-HPRD
JUN	FOS	0.14878	Physical&nbsp;interactions	IREF-BIND; IREF-HPRD; IREF-INNATEDB; Miyamoto-Sato-Yanagawa-2010; Reinke-Keating-2013
IL1RAP	IRAK1	0.147737	Physical&nbsp;interactions	IREF-HPRD; IREF-INNATEDB
CASP8	DEDD2	0.147257	Physical&nbsp;interactions	IREF-HPRD; IREF-INNATEDB
CD40	TRAF2	0.14343	Physical&nbsp;interactions	IREF-BIND; IREF-HPRD
DDIT3	ATF2	0.138867	Physical&nbsp;interactions	IREF-BIND; Newman-Keating-2003; Reinke-Keating-2013
TNFAIP3	TAX1BP1	0.122883	Physical&nbsp;interactions	IREF-HPRD
ATF2	JUNB	0.122536	Physical&nbsp;interactions	IREF-BIND; Newman-Keating-2003
FADD	CASP8	0.120915	Physical&nbsp;interactions	IREF-BIND; IREF-HPRD; IREF-INNATEDB
RNF11	TAX1BP1	0.120252	Physical&nbsp;interactions	IREF-BIND; IREF-HPRD
JUN	MAPK11	0.0963628	Physical&nbsp;interactions	IREF-BIND; IREF-HPRD
MDM2	PPM1D	0.0860489	Physical&nbsp;interactions	IREF-HPRD
DDIT3	JUNB	0.08292	Physical&nbsp;interactions	Reinke-Keating-2013
IL1RAP	TOLLIP	0.0745501	Physical&nbsp;interactions	IREF-HPRD
ATF3	FOSL1	0.0671441	Physical&nbsp;interactions	Reinke-Keating-2013
DDIT3	JUN	0.0670894	Physical&nbsp;interactions	IREF-HPRD; Reinke-Keating-2013
ATF3	FOS	0.0631573	Physical&nbsp;interactions	Reinke-Keating-2013
FADD	IRAK1	0.0613282	Physical&nbsp;interactions	IREF-HPRD; IREF-INNATEDB
FOS	HSPA1A	0.0560215	Physical&nbsp;interactions	Miyamoto-Sato-Yanagawa-2010
RNF11	TNFAIP3	0.0524796	Physical&nbsp;interactions	IREF-BIND; IREF-HPRD
TP53	BAK1	0.0509502	Physical&nbsp;interactions	IREF-BIND
IRAK1	TOLLIP	0.0343476	Physical&nbsp;interactions	IREF-HPRD
ATF3	TP53	0.0328112	Physical&nbsp;interactions	IREF-BIND; IREF-HPRD
JUN	JUNB	0.0326618	Physical&nbsp;interactions	IREF-BIND
TP53	PPM1D	0.0248815	Physical&nbsp;interactions	IREF-HPRD
DAXX	RASSF1	0.0241898	Physical&nbsp;interactions	IREF-HPRD
TRAF2	CASP8	0.0224965	Physical&nbsp;interactions	IREF-HPRD; IREF-INNATEDB
MDM2	RASSF1	0.020201	Physical&nbsp;interactions	IREF-HPRD
MAF	JUN	0.019838	Physical&nbsp;interactions	IREF-HPRD
DAXX	HSF1	0.0186458	Physical&nbsp;interactions	IREF-HPRD
DAXX	TP73	0.0182512	Physical&nbsp;interactions	IREF-HPRD
DAXX	FAS	0.0181935	Physical&nbsp;interactions	IREF-HPRD
MDM2	TP73	0.0152416	Physical&nbsp;interactions	IREF-HPRD
TP53	MDM2	0.0151214	Physical&nbsp;interactions	IREF-BIND; IREF-HPRD
HSPA1A	HSF1	0.0122964	Physical&nbsp;interactions	IREF-HPRD
DAXX	MDM2	0.0120938	Physical&nbsp;interactions	IREF-HPRD
TNFAIP3	TRAF2	0.0101089	Physical&nbsp;interactions	IREF-HPRD
TP53	BCL2L1	0.00811063	Physical&nbsp;interactions	IREF-BIND
JUN	IRAK1	0.00753453	Physical&nbsp;interactions	IREF-HPRD
FADD	TRAF2	0.00543007	Physical&nbsp;interactions	IREF-HPRD
JUN	MDM2	0.0054186	Physical&nbsp;interactions	Miyamoto-Sato-Yanagawa-2010
TP53	TP73	0.00440719	Physical&nbsp;interactions	IREF-HPRD
DAXX	TP53	0.00349698	Physical&nbsp;interactions	IREF-HPRD
CD40	TRAF2	1.05781	Predicted	I2D-INNATEDB-Mouse2Human; I2D-MINT-Mouse2Human
TRIM25	SFN	1	Predicted	I2D-MINT-Mouse2Human
QSOX1	RASSF1	1	Predicted	Stuart-Kim-2003
JUN	FOS	0.941249	Predicted	I2D-BioGRID-Mouse2Human; I2D-INNATEDB-Mouse2Human; I2D-MINT-Mouse2Human
MDM2	RASSF1	0.89155	Predicted	I2D-BioGRID-Mouse2Human; I2D-MINT-Mouse2Human
IL1RAP	TOLLIP	0.877377	Predicted	I2D-INNATEDB-Mouse2Human; I2D-IntAct-Mouse2Human
TP53	MDM2	0.676193	Predicted	I2D-BioGRID-Mouse2Human; I2D-INNATEDB-Mouse2Human; I2D-IntAct-Mouse2Human
DAXX	MDM2	0.668851	Predicted	I2D-BioGRID-Mouse2Human; I2D-MINT-Mouse2Human
RNF11	TAX1BP1	0.66162	Predicted	I2D-MINT-Mouse2Human
FADD	FAS	0.655497	Predicted	I2D-IntAct-Mouse2Human; I2D-MINT-Mouse2Human
DAXX	RASSF1	0.6257	Predicted	I2D-BioGRID-Mouse2Human; I2D-MINT-Mouse2Human
IL1RAP	IRAK1	0.526342	Predicted	I2D-BioGRID-Mouse2Human
FAS	CASP8	0.522509	Predicted	I2D-IntAct-Mouse2Human; I2D-MINT-Mouse2Human
RNF11	TNFAIP3	0.393402	Predicted	I2D-MINT-Mouse2Human
DAXX	TP53	0.382801	Predicted	I2D-BioGRID-Mouse2Human; I2D-MINT-Mouse2Human
FADD	CASP8	0.346922	Predicted	I2D-INNATEDB-Mouse2Human; I2D-IntAct-Mouse2Human
FOS	JUNB	0.326501	Predicted	I2D-INNATEDB-Mouse2Human; Stuart-Kim-2003
TP53	SFN	0.308582	Predicted	I2D-INNATEDB-Mouse2Human
TNFAIP3	TRAF2	0.282197	Predicted	I2D-INNATEDB-Mouse2Human; I2D-IntAct-Mouse2Human
ATF2	MAPK11	0.21864	Predicted	I2D-MINT-Mouse2Human
RNF11	TRAF2	0.203254	Predicted	I2D-INNATEDB-Mouse2Human
IRAK1	TOLLIP	0.166907	Predicted	I2D-INNATEDB-Mouse2Human; I2D-IntAct-Mouse2Human
DAXX	FAS	0.151253	Predicted	I2D-IntAct-Mouse2Human
TNFAIP3	TAX1BP1	0.120977	Predicted	I2D-INNATEDB-Mouse2Human
TRAF2	TAX1BP1	0.0822995	Predicted	I2D-INNATEDB-Mouse2Human
TP53	BCL2L1	0.0754474	Predicted	I2D-IntAct-Mouse2Human
FADD	IRAK1	0.0741839	Predicted	I2D-INNATEDB-Mouse2Human
CALCOCO1	TAX1BP1	1	Shared&nbsp;protein&nbsp;domains	INTERPRO; PFAM
TP53	TP73	0.443991	Shared&nbsp;protein&nbsp;domains	INTERPRO; PFAM
MAF	MAFB	0.234602	Shared&nbsp;protein&nbsp;domains	INTERPRO; PFAM
BAK1	BOK	0.212996	Shared&nbsp;protein&nbsp;domains	INTERPRO; PFAM
BAX	BOK	0.212996	Shared&nbsp;protein&nbsp;domains	INTERPRO; PFAM
BAX	BAK1	0.212996	Shared&nbsp;protein&nbsp;domains	INTERPRO; PFAM
BCL2L1	BOK	0.172297	Shared&nbsp;protein&nbsp;domains	INTERPRO; PFAM
BCL2L1	BAK1	0.172297	Shared&nbsp;protein&nbsp;domains	INTERPRO; PFAM
BAX	BCL2L1	0.172297	Shared&nbsp;protein&nbsp;domains	INTERPRO; PFAM
CASP8	DEDD2	0.147279	Shared&nbsp;protein&nbsp;domains	INTERPRO; PFAM
FADD	DEDD2	0.137836	Shared&nbsp;protein&nbsp;domains	INTERPRO; PFAM
JUN	JUNB	0.124932	Shared&nbsp;protein&nbsp;domains	INTERPRO; PFAM
TNFAIP3	OTUD6B	0.102985	Shared&nbsp;protein&nbsp;domains	INTERPRO; PFAM
CD40	FAS	0.0858299	Shared&nbsp;protein&nbsp;domains	INTERPRO; PFAM
FADD	CASP8	0.0679305	Shared&nbsp;protein&nbsp;domains	INTERPRO; PFAM
FOS	FOSL1	0.0580187	Shared&nbsp;protein&nbsp;domains	INTERPRO; PFAM
ATF3	FOSL1	0.0580187	Shared&nbsp;protein&nbsp;domains	INTERPRO; PFAM
ATF3	FOS	0.0580187	Shared&nbsp;protein&nbsp;domains	INTERPRO; PFAM
RRAD	RASL10B	0.0441945	Shared&nbsp;protein&nbsp;domains	INTERPRO; PFAM
ATF2	FOSL1	0.0429056	Shared&nbsp;protein&nbsp;domains	INTERPRO; PFAM
ATF2	FOS	0.0429056	Shared&nbsp;protein&nbsp;domains	INTERPRO; PFAM
ATF3	ATF2	0.0429056	Shared&nbsp;protein&nbsp;domains	INTERPRO; PFAM
ATF2	JUN	0.0419526	Shared&nbsp;protein&nbsp;domains	INTERPRO; PFAM
ATF2	JUNB	0.0419526	Shared&nbsp;protein&nbsp;domains	INTERPRO; PFAM
JUN	FOSL1	0.0410506	Shared&nbsp;protein&nbsp;domains	INTERPRO; PFAM
JUN	FOS	0.0410506	Shared&nbsp;protein&nbsp;domains	INTERPRO; PFAM
ATF3	JUN	0.0410506	Shared&nbsp;protein&nbsp;domains	INTERPRO; PFAM
JUNB	FOSL1	0.0410505	Shared&nbsp;protein&nbsp;domains	INTERPRO; PFAM
FOS	JUNB	0.0410505	Shared&nbsp;protein&nbsp;domains	INTERPRO; PFAM
ATF3	JUNB	0.0410505	Shared&nbsp;protein&nbsp;domains	INTERPRO; PFAM
DDIT3	ATF2	0.0372815	Shared&nbsp;protein&nbsp;domains	INTERPRO; PFAM
FADD	FAS	0.0367549	Shared&nbsp;protein&nbsp;domains	INTERPRO; PFAM
DDIT3	FOSL1	0.0366908	Shared&nbsp;protein&nbsp;domains	INTERPRO; PFAM
DDIT3	FOS	0.0366908	Shared&nbsp;protein&nbsp;domains	INTERPRO; PFAM
ATF3	DDIT3	0.0366908	Shared&nbsp;protein&nbsp;domains	INTERPRO; PFAM
DDIT3	JUN	0.0355896	Shared&nbsp;protein&nbsp;domains	INTERPRO; PFAM
DDIT3	JUNB	0.0355896	Shared&nbsp;protein&nbsp;domains	INTERPRO; PFAM
IL1RAP	TICAM1	0.0301727	Shared&nbsp;protein&nbsp;domains	INTERPRO
FADD	IRAK1	0.0235859	Shared&nbsp;protein&nbsp;domains	INTERPRO; PFAM
ATF2	MAFB	0.0195136	Shared&nbsp;protein&nbsp;domains	INTERPRO
MAF	ATF2	0.0195136	Shared&nbsp;protein&nbsp;domains	INTERPRO
IRAK1	FAS	0.0192443	Shared&nbsp;protein&nbsp;domains	INTERPRO; PFAM
MAFB	JUNB	0.0191277	Shared&nbsp;protein&nbsp;domains	INTERPRO
JUN	MAFB	0.0191277	Shared&nbsp;protein&nbsp;domains	INTERPRO
MAF	JUNB	0.0191277	Shared&nbsp;protein&nbsp;domains	INTERPRO
MAF	JUN	0.0191277	Shared&nbsp;protein&nbsp;domains	INTERPRO
MAFB	FOSL1	0.0186818	Shared&nbsp;protein&nbsp;domains	INTERPRO
MAFB	FOS	0.0186818	Shared&nbsp;protein&nbsp;domains	INTERPRO
MAF	FOSL1	0.0186818	Shared&nbsp;protein&nbsp;domains	INTERPRO
MAF	FOS	0.0186818	Shared&nbsp;protein&nbsp;domains	INTERPRO
ATF3	MAFB	0.0186818	Shared&nbsp;protein&nbsp;domains	INTERPRO
ATF3	MAF	0.0186818	Shared&nbsp;protein&nbsp;domains	INTERPRO
MAPK11	MAPK12	0.0178874	Shared&nbsp;protein&nbsp;domains	INTERPRO; PFAM
RNF11	TRAF2	0.0162999	Shared&nbsp;protein&nbsp;domains	INTERPRO; PFAM
DDIT3	MAFB	0.0136456	Shared&nbsp;protein&nbsp;domains	INTERPRO
DDIT3	MAF	0.0136456	Shared&nbsp;protein&nbsp;domains	INTERPRO
FAS	DEDD2	0.0103024	Shared&nbsp;protein&nbsp;domains	INTERPRO
FAS	CASP8	0.00546544	Shared&nbsp;protein&nbsp;domains	INTERPRO
IRAK1	MAPK12	0.00312581	Shared&nbsp;protein&nbsp;domains	PFAM

## Sheet: GenemaniaCoexpression96h
Gene 1	Gene 2	Weight	Network group	Networks
ISG15	STAT1	0.276526	Co-expression	Arijs-Rutgeerts-2009; Bahr-Bowler-2013; Bild-Nevins-2006 B; Boldrick-Relman-2002; Burington-Shaughnessy-2008; Chen-Brown-2002; Cheok-Evans-2003; Gysin-McMahon-2012; Innocenti-Brown-2011; Kang-Willman-2010; Ramaswamy-Golub-2001; Roth-Zlotnik-2006; Salaverria-Siebert-2011; Smirnov-Cheung-2009; Wang-Maris-2006
HSPA6	HSPA1A	0.221487	Co-expression	Bild-Nevins-2006 B; Burington-Shaughnessy-2008; Innocenti-Brown-2011; Kang-Willman-2010; Roth-Zlotnik-2006; Salaverria-Siebert-2011; Smirnov-Cheung-2009; Wang-Maris-2006
TNFAIP3	NFKBIA	0.209626	Co-expression	Alizadeh-Staudt-2000; Arijs-Rutgeerts-2009; Bahr-Bowler-2013; Bild-Nevins-2006 B; Boldrick-Relman-2002; Burington-Shaughnessy-2008; Innocenti-Brown-2011; Kang-Willman-2010; Ramaswamy-Golub-2001; Rieger-Chu-2004; Roth-Zlotnik-2006; Salaverria-Siebert-2011; Smirnov-Cheung-2009; Wang-Maris-2006
BNIP3	BNIP3L	0.126806	Co-expression	Arijs-Rutgeerts-2009; Mallon-McKay-2013; Rieger-Chu-2004; Salaverria-Siebert-2011; Smirnov-Cheung-2009
CDKN1A	MCL1	0.0967193	Co-expression	Alizadeh-Staudt-2000; Bahr-Bowler-2013; Bild-Nevins-2006 B; Boldrick-Relman-2002; Chen-Brown-2002; Ramaswamy-Golub-2001
TNFAIP3	PPP1R15A	0.0958257	Co-expression	Arijs-Rutgeerts-2009; Boldrick-Relman-2002; Gysin-McMahon-2012; Innocenti-Brown-2011; Kang-Willman-2010; Roth-Zlotnik-2006; Salaverria-Siebert-2011; Smirnov-Cheung-2009
NFKBIA	PPP1R15A	0.0915857	Co-expression	Arijs-Rutgeerts-2009; Bahr-Bowler-2013; Boldrick-Relman-2002; Kang-Willman-2010; Roth-Zlotnik-2006; Salaverria-Siebert-2011; Smirnov-Cheung-2009
HSPA1A	HSPA1L	0.0901908	Co-expression	Innocenti-Brown-2011; Kang-Willman-2010; Rieger-Chu-2004; Smirnov-Cheung-2009
CDK7	HSPA4	0.0834061	Co-expression	Burington-Shaughnessy-2008; Ramaswamy-Golub-2001; Roth-Zlotnik-2006; Salaverria-Siebert-2011; Wang-Maris-2006
HSPA6	PPP1R15A	0.0829831	Co-expression	Gysin-McMahon-2012; Innocenti-Brown-2011; Roth-Zlotnik-2006; Salaverria-Siebert-2011; Smirnov-Cheung-2009
TUBA1B	GAPDH	0.0782007	Co-expression	Arijs-Rutgeerts-2009; Gysin-McMahon-2012; Salaverria-Siebert-2011; Wang-Maris-2006
MCL1	PPP1R15A	0.0779196	Co-expression	Bild-Nevins-2006 B; Burington-Shaughnessy-2008; Cheok-Evans-2003; Kang-Willman-2010
BNIP3	RHEB	0.0742967	Co-expression	Bild-Nevins-2006 B; Burington-Shaughnessy-2008; Roth-Zlotnik-2006
MCL1	PHLDA1	0.0709339	Co-expression	Arijs-Rutgeerts-2009; Gysin-McMahon-2012; Innocenti-Brown-2011; Wang-Maris-2006
NFKBIA	MCL1	0.0669146	Co-expression	Alizadeh-Staudt-2000; Boldrick-Relman-2002; Ramaswamy-Golub-2001; Roth-Zlotnik-2006; Wang-Maris-2006
PPP1R15A	HSPA1A	0.0602792	Co-expression	Innocenti-Brown-2011; Roth-Zlotnik-2006; Salaverria-Siebert-2011; Wang-Maris-2006
NFKBIA	CDKN1A	0.0586729	Co-expression	Alizadeh-Staudt-2000; Bahr-Bowler-2013; Burington-Shaughnessy-2008; Salaverria-Siebert-2011
BIRC5	CEP55	0.0564643	Co-expression	Arijs-Rutgeerts-2009; Gysin-McMahon-2012; Innocenti-Brown-2011; Kang-Willman-2010; Salaverria-Siebert-2011; Smirnov-Cheung-2009
MAPK6	TP53BP2	0.0553477	Co-expression	Bahr-Bowler-2013; Boldrick-Relman-2002; Kang-Willman-2010; Wang-Maris-2006
MAPK6	BNIP2	0.0543723	Co-expression	Bild-Nevins-2006 B; Boldrick-Relman-2002; Burington-Shaughnessy-2008; Salaverria-Siebert-2011
CDKN1A	FAS	0.0502731	Co-expression	Chen-Brown-2002; Mallon-McKay-2013; Rieger-Chu-2004
CDK7	CASP3	0.0500902	Co-expression	Alizadeh-Staudt-2000; Boldrick-Relman-2002; Innocenti-Brown-2011
MAPK6	RHEB	0.0495855	Co-expression	Arijs-Rutgeerts-2009; Innocenti-Brown-2011; Kang-Willman-2010; Ramaswamy-Golub-2001
CDKN1A	RRAD	0.0494109	Co-expression	Rieger-Chu-2004; Smirnov-Cheung-2009; Wang-Maris-2006; Wu-Garvey-2007
HRAS	OTUB1	0.0481909	Co-expression	Arijs-Rutgeerts-2009; Bild-Nevins-2006 B; Wang-Maris-2006
CDK7	TAX1BP1	0.0477287	Co-expression	Arijs-Rutgeerts-2009; Bahr-Bowler-2013; Ramaswamy-Golub-2001; Rieger-Chu-2004
CDKN1A	PPP1R15A	0.0456539	Co-expression	Bahr-Bowler-2013; Boldrick-Relman-2002; Mallon-McKay-2013
RIT1	BNIP3L	0.0455774	Co-expression	Burington-Shaughnessy-2008; Innocenti-Brown-2011; Wang-Maris-2006
TNFAIP3	HSPA6	0.0454126	Co-expression	Arijs-Rutgeerts-2009; Gysin-McMahon-2012; Innocenti-Brown-2011; Roth-Zlotnik-2006
BCL2A1	NFKBIA	0.0446163	Co-expression	Alizadeh-Staudt-2000; Arijs-Rutgeerts-2009; Ramaswamy-Golub-2001; Rieger-Chu-2004
CDK7	CCNH	0.0444908	Co-expression	Alizadeh-Staudt-2000; Gysin-McMahon-2012; Salaverria-Siebert-2011
RIT1	ADAM17	0.0438784	Co-expression	Innocenti-Brown-2011; Roth-Zlotnik-2006
SLC25A5	TUBA1B	0.0433117	Co-expression	Alizadeh-Staudt-2000; Bahr-Bowler-2013; Boldrick-Relman-2002; Salaverria-Siebert-2011
CASP6	NME6	0.0430561	Co-expression	Bild-Nevins-2006 B; Gysin-McMahon-2012; Roth-Zlotnik-2006
PDCD10	RHEB	0.0426006	Co-expression	Arijs-Rutgeerts-2009; Bahr-Bowler-2013; Mallon-McKay-2013
HSPA1A	HSPA2	0.0424895	Co-expression	Arijs-Rutgeerts-2009; Kang-Willman-2010; Smirnov-Cheung-2009
TAX1BP1	DNAJB6	0.041687	Co-expression	Burington-Shaughnessy-2008; Wang-Maris-2006
CDK7	PDCD10	0.0415919	Co-expression	Arijs-Rutgeerts-2009; Mallon-McKay-2013; Rieger-Chu-2004; Wang-Maris-2006
NFKB1	PARP1	0.0413337	Co-expression	Bild-Nevins-2006 B; Cheok-Evans-2003
PPP1R15B	RIT1	0.0403397	Co-expression	Bahr-Bowler-2013; Kang-Willman-2010; Roth-Zlotnik-2006
TNFAIP3	MCL1	0.040337	Co-expression	Alizadeh-Staudt-2000; Boldrick-Relman-2002; Wang-Maris-2006
SIAH1	TM2D3	0.0393443	Co-expression	Bahr-Bowler-2013; Salaverria-Siebert-2011
BCL2L11	SFRP1	0.0383873	Co-expression	Mallon-McKay-2013; Wang-Maris-2006
CD70	WSB1	0.0374094	Co-expression	Cheok-Evans-2003
DPF2	OTUB1	0.0373144	Co-expression	Burington-Shaughnessy-2008; Cheok-Evans-2003; Salaverria-Siebert-2011; Wang-Maris-2006
BIRC5	ECT2	0.0371642	Co-expression	Roth-Zlotnik-2006; Salaverria-Siebert-2011
SIAH1	PDCD4	0.0368938	Co-expression	Salaverria-Siebert-2011; Wang-Maris-2006
BCL2	PDCD4	0.036382	Co-expression	Bahr-Bowler-2013; Salaverria-Siebert-2011
FAS	MYCN	0.0356571	Co-expression	Alizadeh-Staudt-2000; Boldrick-Relman-2002
HSPA5	MCL1	0.0355921	Co-expression	Burington-Shaughnessy-2008; Cheok-Evans-2003; Ramaswamy-Golub-2001
TM2D2	TM2D3	0.0355359	Co-expression	Bahr-Bowler-2013; Kang-Willman-2010
PDCD2L	LYAR	0.0353973	Co-expression	Arijs-Rutgeerts-2009; Innocenti-Brown-2011; Kang-Willman-2010
CDKN1A	TNFSF4	0.0352899	Co-expression	Rieger-Chu-2004; Salaverria-Siebert-2011; Smirnov-Cheung-2009
TNFAIP3	TP53BP2	0.0352588	Co-expression	Alizadeh-Staudt-2000; Gysin-McMahon-2012; Kang-Willman-2010; Ramaswamy-Golub-2001
CDKN1A	CD70	0.0352587	Co-expression	Rieger-Chu-2004; Salaverria-Siebert-2011; Smirnov-Cheung-2009
PPM1D	CD70	0.0352194	Co-expression	Boldrick-Relman-2002; Rieger-Chu-2004; Smirnov-Cheung-2009
MCRS1	OTUB1	0.0349344	Co-expression	Arijs-Rutgeerts-2009; Cheok-Evans-2003; Mallon-McKay-2013
BCL2L1	SOCS2	0.0347627	Co-expression	Rieger-Chu-2004; Smirnov-Cheung-2009
NFKB1	TP53BP2	0.0346305	Co-expression	Arijs-Rutgeerts-2009; Boldrick-Relman-2002; Kang-Willman-2010
MPC2	SLC25A4	0.0346271	Co-expression	Arijs-Rutgeerts-2009; Burington-Shaughnessy-2008; Smirnov-Cheung-2009
BNIP2	CCNH	0.0345349	Co-expression	Burington-Shaughnessy-2008; Chen-Brown-2002
BCL2A1	TNFAIP3	0.0344899	Co-expression	Alizadeh-Staudt-2000; Arijs-Rutgeerts-2009; Ramaswamy-Golub-2001
SOCS2	SFRP1	0.0342222	Co-expression	Roth-Zlotnik-2006; Wu-Garvey-2007
PARP1	TP53BP2	0.0342208	Co-expression	Burington-Shaughnessy-2008; Wang-Maris-2006
CDK7	DAP3	0.0341539	Co-expression	Arijs-Rutgeerts-2009; Innocenti-Brown-2011; Smirnov-Cheung-2009
CDKN1A	PPM1D	0.0338754	Co-expression	Alizadeh-Staudt-2000; Rieger-Chu-2004; Smirnov-Cheung-2009
BCL2A1	CDK7	0.0337241	Co-expression	Rieger-Chu-2004; Salaverria-Siebert-2011; Smirnov-Cheung-2009
CDKN1A	HSPA1L	0.0336485	Co-expression	Alizadeh-Staudt-2000; Boldrick-Relman-2002
ECT2	CEP55	0.0330784	Co-expression	Arijs-Rutgeerts-2009; Gysin-McMahon-2012; Salaverria-Siebert-2011; Smirnov-Cheung-2009
MCL1	ZFAND5	0.032799	Co-expression	Bahr-Bowler-2013; Wu-Garvey-2007
BAK1	MATR3	0.0327779	Co-expression	Perou-Botstein-1999; Ramaswamy-Golub-2001
TNFAIP3	CDKN1A	0.03258	Co-expression	Bahr-Bowler-2013; Kang-Willman-2010; Salaverria-Siebert-2011
BCL2A1	ADAM17	0.0323411	Co-expression	Boldrick-Relman-2002; Innocenti-Brown-2011
CDK7	PDCD6	0.0323132	Co-expression	Burington-Shaughnessy-2008; Wang-Maris-2006
WSB1	TNFRSF25	0.0319625	Co-expression	Boldrick-Relman-2002; Mallon-McKay-2013
BAK1	HRAS	0.0319234	Co-expression	Alizadeh-Staudt-2000; Perou-Botstein-1999
NFKB1	AKAP12	0.0318118	Co-expression	Alizadeh-Staudt-2000; Chen-Brown-2002
SLC25A5	RHEB	0.0317375	Co-expression	Chen-Brown-2002; Wu-Garvey-2007
BNIP2	ADAM17	0.0314174	Co-expression	Rieger-Chu-2004; Wang-Maris-2006
PDCD2	PDCD5	0.0310643	Co-expression	Innocenti-Brown-2011; Salaverria-Siebert-2011
HRAS	EI24	0.0310203	Co-expression	Perou-Botstein-1999; Rieger-Chu-2004; Smirnov-Cheung-2009
RELL1	SOCS2	0.0309471	Co-expression	Arijs-Rutgeerts-2009
PARP1	STAT5B	0.0308905	Co-expression	Gysin-McMahon-2012; Perou-Botstein-1999
TNFAIP3	AKAP12	0.0303846	Co-expression	Alizadeh-Staudt-2000; Innocenti-Brown-2011
SIAH1	ADAM17	0.0302183	Co-expression	Roth-Zlotnik-2006
BCL2	NFKBIA	0.0301857	Co-expression	Burington-Shaughnessy-2008; Smirnov-Cheung-2009
NFKBIA	ZFAND5	0.0300546	Co-expression	Perou-Botstein-1999; Smirnov-Cheung-2009
BCL2L1	RIT1	0.0297166	Co-expression	Boldrick-Relman-2002; Salaverria-Siebert-2011
TNFAIP3	NFKB1	0.0295464	Co-expression	Alizadeh-Staudt-2000; Kang-Willman-2010; Rieger-Chu-2004
HSPA5	PPP1R15A	0.0288527	Co-expression	Cheok-Evans-2003; Kang-Willman-2010
NFKB1	HSPA1A	0.028744	Co-expression	Arijs-Rutgeerts-2009; Mallon-McKay-2013
SEC63	CASP3	0.028474	Co-expression	Chen-Brown-2002; Rieger-Chu-2004; Wang-Maris-2006
PPP1R15A	RRAD	0.0278232	Co-expression	Bild-Nevins-2006 B; Innocenti-Brown-2011
BNIP2	RIT1	0.0276406	Co-expression	Boldrick-Relman-2002; Wang-Maris-2006
CCNH	HSPA14	0.0272411	Co-expression	Innocenti-Brown-2011; Smirnov-Cheung-2009
HRAS	CD70	0.0270575	Co-expression	Gysin-McMahon-2012; Rieger-Chu-2004
PCNA	PPM1D	0.026943	Co-expression	Rieger-Chu-2004; Smirnov-Cheung-2009; Wang-Maris-2006
PDCD2L	PDCD2	0.0265038	Co-expression	Arijs-Rutgeerts-2009; Innocenti-Brown-2011
TNFAIP3	TNFSF4	0.0264365	Co-expression	Rieger-Chu-2004; Salaverria-Siebert-2011
MAPK6	GMFB	0.0263897	Co-expression	Bild-Nevins-2006 B; Chen-Brown-2002
PARP1	DNAJB6	0.0263835	Co-expression	Mallon-McKay-2013; Wu-Garvey-2007
PARP1	DAP3	0.0262615	Co-expression	Bild-Nevins-2006 B; Wang-Maris-2006
BCL2A1	BIK	0.0260364	Co-expression	Salaverria-Siebert-2011; Smirnov-Cheung-2009
CCNH	TP53BP2	0.0258137	Co-expression	Bahr-Bowler-2013
GMFB	MPC1	0.0257972	Co-expression	Arijs-Rutgeerts-2009
BCL2A1	CDKN1A	0.025644	Co-expression	Bahr-Bowler-2013; Boldrick-Relman-2002; Gysin-McMahon-2012
AKAP12	NGFRAP1	0.0255416	Co-expression	Salaverria-Siebert-2011
BAK1	BAX	0.025514	Co-expression	Bild-Nevins-2006 B
TNFAIP3	BCL2L1	0.0253942	Co-expression	Rieger-Chu-2004; Smirnov-Cheung-2009
MAPK6	EI24	0.0247108	Co-expression	Alizadeh-Staudt-2000; Boldrick-Relman-2002
MAPK6	SOCS6	0.0246604	Co-expression	Arijs-Rutgeerts-2009; Kang-Willman-2010
WSB1	BNIP3L	0.0246261	Co-expression	Chen-Brown-2002; Innocenti-Brown-2011
HSPA4	HSPA14	0.0245395	Co-expression	Salaverria-Siebert-2011
DAP3	PQBP1	0.0244742	Co-expression	Bahr-Bowler-2013; Mallon-McKay-2013
HRAS	TRAP1	0.0243553	Co-expression	Innocenti-Brown-2011; Ramaswamy-Golub-2001
IKBKG	DPF2	0.0242317	Co-expression	Bild-Nevins-2006 B; Burington-Shaughnessy-2008; Cheok-Evans-2003
RRAD	SFRP1	0.0241461	Co-expression	Burington-Shaughnessy-2008
BNIP3L	CCNG2	0.0240308	Co-expression	Innocenti-Brown-2011; Smirnov-Cheung-2009
ISG15	HSPA1A	0.0238418	Co-expression	Cheok-Evans-2003
WSB1	TAX1BP1	0.0237749	Co-expression	Innocenti-Brown-2011; Wang-Maris-2006
SLC25A5	PDCD6	0.0237033	Co-expression	Burington-Shaughnessy-2008; Wu-Garvey-2007
SLC25A5	GAPDH	0.0236687	Co-expression	Kang-Willman-2010; Salaverria-Siebert-2011
BNIP2	WSB1	0.0235896	Co-expression	Alizadeh-Staudt-2000; Chen-Brown-2002
BAK1	CASP3	0.0235167	Co-expression	Roth-Zlotnik-2006
TM2D2	EI24	0.0234925	Co-expression	Innocenti-Brown-2011; Mallon-McKay-2013
BCL2L1	BIK	0.0234339	Co-expression	Wang-Maris-2006
MAPK6	CDKN1A	0.0233652	Co-expression	Arijs-Rutgeerts-2009; Bahr-Bowler-2013
TUBA1B	BIRC5	0.0232813	Co-expression	Boldrick-Relman-2002; Mallon-McKay-2013
BCL2A1	MAPK6	0.0232303	Co-expression	Bahr-Bowler-2013; Boldrick-Relman-2002
PPP1R15B	PDCD10	0.0231118	Co-expression	Arijs-Rutgeerts-2009; Roth-Zlotnik-2006
PDCD10	PDCD6	0.0230068	Co-expression	Cheok-Evans-2003; Wang-Maris-2006
GAPDH	TRAP1	0.0229929	Co-expression	Innocenti-Brown-2011; Mallon-McKay-2013
TRAP1	LYAR	0.0228016	Co-expression	Kang-Willman-2010
CASP3	TM2D3	0.0227867	Co-expression	Kang-Willman-2010
HRAS	GAPDH	0.0227845	Co-expression	Innocenti-Brown-2011
HRAS	DAP3	0.0226575	Co-expression	Ramaswamy-Golub-2001
DPF2	SEPT7	0.0226087	Co-expression	Alizadeh-Staudt-2000
MCL1	RIT1	0.0225483	Co-expression	Kang-Willman-2010
RIT1	GMFB	0.0224082	Co-expression	Chen-Brown-2002
GPS1	SLC25A4	0.0224002	Co-expression	Innocenti-Brown-2011; Perou-Botstein-1999
CCNG2	GMFB	0.0223969	Co-expression	Bahr-Bowler-2013
PDCD10	TAX1BP1	0.0223918	Co-expression	Arijs-Rutgeerts-2009; Cheok-Evans-2003
BNIP3	DNAJB6	0.0223391	Co-expression	Bild-Nevins-2006 B
PARP1	HSPA4	0.0222677	Co-expression	Rieger-Chu-2004; Wang-Maris-2006
BAK1	BCL2L1	0.0221755	Co-expression	Bild-Nevins-2006 B; Innocenti-Brown-2011
PARP1	RBBP4	0.0221354	Co-expression	Rieger-Chu-2004; Wang-Maris-2006
PPP1R15A	ZFAND5	0.022092	Co-expression	Kang-Willman-2010; Smirnov-Cheung-2009
TNFAIP3	PPM1D	0.0220701	Co-expression	Cheok-Evans-2003
PPP1R15A	RELT	0.0220694	Co-expression	Bahr-Bowler-2013; Innocenti-Brown-2011
MAPK6	ZFAND5	0.0220313	Co-expression	Rieger-Chu-2004; Smirnov-Cheung-2009
PPP1R15B	MCL1	0.0218508	Co-expression	Bahr-Bowler-2013; Kang-Willman-2010
BCL2A1	PPP1R15A	0.0216688	Co-expression	Arijs-Rutgeerts-2009; Boldrick-Relman-2002
DPF2	DNAJB6	0.0216085	Co-expression	Gysin-McMahon-2012
AKAP12	RRAD	0.021573	Co-expression	Cheok-Evans-2003
MPC2	DAP3	0.021572	Co-expression	Burington-Shaughnessy-2008; Salaverria-Siebert-2011
NFKB1	FAS	0.0215694	Co-expression	Mallon-McKay-2013; Salaverria-Siebert-2011
SLC25A5	SLC25A4	0.0215557	Co-expression	Chen-Brown-2002; Smirnov-Cheung-2009
TNFAIP3	TNIP2	0.0214283	Co-expression	Kang-Willman-2010; Smirnov-Cheung-2009
PCNA	TUBA1B	0.0214171	Co-expression	Alizadeh-Staudt-2000; Boldrick-Relman-2002; Cheok-Evans-2003; Salaverria-Siebert-2011
CD70	BAX	0.021396	Co-expression	Rieger-Chu-2004; Smirnov-Cheung-2009
BCL2	OTUB1	0.0212903	Co-expression	Burington-Shaughnessy-2008; Cheok-Evans-2003
PDCD10	GMFB	0.0212813	Co-expression	Innocenti-Brown-2011; Salaverria-Siebert-2011; Smirnov-Cheung-2009
BNIP2	TAX1BP1	0.0212812	Co-expression	Kang-Willman-2010
BAK1	CDKN1A	0.0212659	Co-expression	Arijs-Rutgeerts-2009
GPS1	NDUFA13	0.0212039	Co-expression	Kang-Willman-2010; Roth-Zlotnik-2006; Salaverria-Siebert-2011
PCNA	CD70	0.0211936	Co-expression	Rieger-Chu-2004; Salaverria-Siebert-2011; Smirnov-Cheung-2009
CCNG2	DNAJB6	0.0211921	Co-expression	Arijs-Rutgeerts-2009
SEPT7	RHEB	0.0211122	Co-expression	Bild-Nevins-2006 B; Burington-Shaughnessy-2008
SOCS2	ZFAND5	0.0210811	Co-expression	Innocenti-Brown-2011
AKAP12	RERG	0.0210485	Co-expression	Arijs-Rutgeerts-2009
SIAH1	TNFSF4	0.0209975	Co-expression	Boldrick-Relman-2002
BCL2L1	BNIP3L	0.0208584	Co-expression	Cheok-Evans-2003
CCNG2	STAT5B	0.0207369	Co-expression	Alizadeh-Staudt-2000
RIT1	HSPA1A	0.0206788	Co-expression	Arijs-Rutgeerts-2009
SIAH1	CASP6	0.0206307	Co-expression	Arijs-Rutgeerts-2009
PCNA	CDKN1A	0.0205741	Co-expression	Rieger-Chu-2004; Smirnov-Cheung-2009
MCRS1	NDUFA13	0.0203587	Co-expression	Kang-Willman-2010; Roth-Zlotnik-2006
CDK7	NME6	0.0202672	Co-expression	Gysin-McMahon-2012
NFKBIA	HSPA1L	0.0202671	Co-expression	Alizadeh-Staudt-2000
GAPDH	MNT	0.0202136	Co-expression	Chen-Brown-2002
CCNG2	TM2D3	0.0199247	Co-expression	Bahr-Bowler-2013
GAPDHS	CD70	0.0198825	Co-expression	Cheok-Evans-2003
PCNA	EI24	0.0198177	Co-expression	Rieger-Chu-2004; Smirnov-Cheung-2009
BNIP3	RAB40B	0.0197438	Co-expression	Wu-Garvey-2007
MAPK7	PPP1R15A	0.0197176	Co-expression	Bahr-Bowler-2013
DNAJB6	HSPA1L	0.019542	Co-expression	Innocenti-Brown-2011
TUBA1B	ECT2	0.0195312	Co-expression	Innocenti-Brown-2011
PARP1	SOCS2	0.0195277	Co-expression	Ramaswamy-Golub-2001; Wang-Maris-2006
BNIP3L	SEPT7	0.0194891	Co-expression	Innocenti-Brown-2011
CDK7	CCNG2	0.0194732	Co-expression	Bild-Nevins-2006 B
PPP1R15A	PHLDA1	0.0194082	Co-expression	Salaverria-Siebert-2011
HRAS	BAX	0.0193055	Co-expression	Rieger-Chu-2004
SEC63	TP53BP2	0.0192936	Co-expression	Gysin-McMahon-2012
DNAJB6	HSPA1A	0.0192255	Co-expression	Arijs-Rutgeerts-2009
HSPA1A	RRAD	0.0192016	Co-expression	Innocenti-Brown-2011
OTUB1	BAX	0.0191648	Co-expression	Cheok-Evans-2003; Mallon-McKay-2013
PSMD2	TAX1BP1	0.0191239	Co-expression	Cheok-Evans-2003; Kang-Willman-2010; Ramaswamy-Golub-2001
SIAH1	CCNG2	0.0191195	Co-expression	Bahr-Bowler-2013
PDCD2	IFT57	0.0190369	Co-expression	Smirnov-Cheung-2009
IKBKG	MCRS1	0.0188956	Co-expression	Bahr-Bowler-2013; Wu-Garvey-2007
FAS	EI24	0.0188768	Co-expression	Rieger-Chu-2004; Smirnov-Cheung-2009
BAX	RRAD	0.0188234	Co-expression	Rieger-Chu-2004; Smirnov-Cheung-2009
BCL2A1	HSPA6	0.0187666	Co-expression	Arijs-Rutgeerts-2009; Wang-Maris-2006
CASP6	IFT57	0.0187483	Co-expression	Chen-Brown-2002
PSMD2	GPS1	0.0186102	Co-expression	Mallon-McKay-2013; Roth-Zlotnik-2006; Smirnov-Cheung-2009
LIG4	AKAP12	0.0185338	Co-expression	Ramaswamy-Golub-2001
LIG4	RIT1	0.0184489	Co-expression	Salaverria-Siebert-2011
PSMD2	TP53BP2	0.0183489	Co-expression	Rieger-Chu-2004
BCL2A1	ZFAND5	0.0183469	Co-expression	Bahr-Bowler-2013
NFKB1	HSPA5	0.0183424	Co-expression	Gysin-McMahon-2012
BCL2A1	MCL1	0.0182973	Co-expression	Bahr-Bowler-2013
CASP3	STAMBP	0.0182773	Co-expression	Salaverria-Siebert-2011
PDCD10	STAMBP	0.0182202	Co-expression	Gysin-McMahon-2012; Innocenti-Brown-2011
MAPK6	HSPA5	0.0180767	Co-expression	Bild-Nevins-2006 B; Wu-Garvey-2007
BNIP3	GAPDH	0.018046	Co-expression	Salaverria-Siebert-2011
PARP1	CCNH	0.0180353	Co-expression	Alizadeh-Staudt-2000
CDKN1A	HSPA1A	0.0180055	Co-expression	Bild-Nevins-2006 B
PPP1R15A	HSPA1L	0.0179986	Co-expression	Alizadeh-Staudt-2000
FAS	RRAD	0.017978	Co-expression	Rieger-Chu-2004; Smirnov-Cheung-2009
TNFAIP3	PCNA	0.0179736	Co-expression	Cheok-Evans-2003
HSPA5	HSPA1A	0.0179403	Co-expression	Ramaswamy-Golub-2001
ZFAND5	HSPA2	0.0179	Co-expression	Kang-Willman-2010
SOCS6	PAWR	0.0178706	Co-expression	Bild-Nevins-2006 B
HSPA5	DNAJB6	0.0178578	Co-expression	Wu-Garvey-2007
TAX1BP1	TM2D3	0.0177908	Co-expression	Smirnov-Cheung-2009
SLC25A5	EI24	0.0177044	Co-expression	Bild-Nevins-2006 B; Boldrick-Relman-2002
PARP1	NDUFA13	0.0176878	Co-expression	Perou-Botstein-1999
AKAP12	SFRP1	0.0176	Co-expression	Boldrick-Relman-2002
CCNG2	HSPA2	0.0175759	Co-expression	Kang-Willman-2010
TRAP1	GPS1	0.0175537	Co-expression	Roth-Zlotnik-2006
TNFAIP3	PDCD4	0.017495	Co-expression	Mallon-McKay-2013
ISG15	HRAS	0.0174713	Co-expression	Alizadeh-Staudt-2000
NFKBIA	BCL2L1	0.017342	Co-expression	Rieger-Chu-2004
MPC2	RIT1	0.0173352	Co-expression	Rieger-Chu-2004; Smirnov-Cheung-2009
TP53BP2	DNAJB6	0.0173275	Co-expression	Innocenti-Brown-2011
FAS	PPM1D	0.0172385	Co-expression	Rieger-Chu-2004; Smirnov-Cheung-2009
BNIP3	WSB1	0.0172257	Co-expression	Alizadeh-Staudt-2000
PPP1R15B	TP53BP2	0.0171913	Co-expression	Bahr-Bowler-2013; Kang-Willman-2010
ISG15	CASP3	0.0171481	Co-expression	Perou-Botstein-1999
PDCD4	RAB40B	0.0171334	Co-expression	Arijs-Rutgeerts-2009
LIG4	RHEB	0.0170599	Co-expression	Arijs-Rutgeerts-2009
TM2D2	CDKN1A	0.0170339	Co-expression	Arijs-Rutgeerts-2009
CCNG2	FAIM	0.0169335	Co-expression	Perou-Botstein-1999
FAS	PPP1R15A	0.0169256	Co-expression	Mallon-McKay-2013
PSMD2	TUBA1B	0.016911	Co-expression	Arijs-Rutgeerts-2009
PPM1D	MATR3	0.0168834	Co-expression	Gysin-McMahon-2012
FAS	CD70	0.0168572	Co-expression	Rieger-Chu-2004; Smirnov-Cheung-2009
PCNA	STAMBP	0.0168545	Co-expression	Bahr-Bowler-2013; Innocenti-Brown-2011
MAPK6	MCL1	0.0168513	Co-expression	Bahr-Bowler-2013
MPC2	BNIP3L	0.0168176	Co-expression	Bild-Nevins-2006 B
PARP1	MCL1	0.016781	Co-expression	Burington-Shaughnessy-2008
RIT1	RHEB	0.0166739	Co-expression	Salaverria-Siebert-2011
MATR3	IFT57	0.0165802	Co-expression	Bahr-Bowler-2013
DNAJB6	ADAM17	0.0165448	Co-expression	Innocenti-Brown-2011
EI24	GPS1	0.0165365	Co-expression	Perou-Botstein-1999
MAPK7	PPM1D	0.0164428	Co-expression	Salaverria-Siebert-2011
MAPK7	UNC5B	0.0164109	Co-expression	Burington-Shaughnessy-2008; Mallon-McKay-2013
DNAJB6	PHLDA1	0.0163929	Co-expression	Burington-Shaughnessy-2008
HSPA6	BIK	0.016355	Co-expression	Roth-Zlotnik-2006
NFKBIA	BNIP3L	0.0163487	Co-expression	Wang-Maris-2006
CDKN1A	EI24	0.0163335	Co-expression	Rieger-Chu-2004; Smirnov-Cheung-2009
MNT	IGFLR1	0.0162724	Co-expression	Bahr-Bowler-2013
SOCS2	FAIM	0.0162361	Co-expression	Ramaswamy-Golub-2001
UNC5B	NGFRAP1	0.0162277	Co-expression	Mallon-McKay-2013
CCNH	AKAP12	0.0161952	Co-expression	Chen-Brown-2002
MCL1	STAT5B	0.0161867	Co-expression	Boldrick-Relman-2002
TUBA1B	NDUFA13	0.0161499	Co-expression	Kang-Willman-2010; Smirnov-Cheung-2009
TP53BP2	PPP1R15A	0.016122	Co-expression	Boldrick-Relman-2002; Kang-Willman-2010
MAPK7	HSPA1L	0.0161105	Co-expression	Burington-Shaughnessy-2008
BCL2A1	PDCD4	0.0160365	Co-expression	Smirnov-Cheung-2009
SLC25A5	PQBP1	0.0159741	Co-expression	Kang-Willman-2010
PCNA	FAS	0.0159621	Co-expression	Rieger-Chu-2004
SIAH1	GMFB	0.0159303	Co-expression	Wang-Maris-2006
TAX1BP1	BNIP3L	0.0159294	Co-expression	Bild-Nevins-2006 B
HSPA5	ZFAND5	0.0158467	Co-expression	Kang-Willman-2010
PDCD4	HSPA14	0.015831	Co-expression	Ramaswamy-Golub-2001
SOCS2	MYCN	0.0156722	Co-expression	Alizadeh-Staudt-2000
PDCD10	WSB1	0.0155689	Co-expression	Rieger-Chu-2004
MNT	NME6	0.01551	Co-expression	Wu-Garvey-2007
TNFAIP3	HSPA1A	0.015465	Co-expression	Innocenti-Brown-2011
MAPK6	MNT	0.0154275	Co-expression	Bahr-Bowler-2013
PDCD10	BNIP2	0.0154256	Co-expression	Smirnov-Cheung-2009; Wang-Maris-2006
MNT	RELT	0.0154243	Co-expression	Kang-Willman-2010
PDCD10	CASP6	0.0153963	Co-expression	Gysin-McMahon-2012
HSPA6	HSPA1L	0.0153942	Co-expression	Innocenti-Brown-2011
PDCD10	RIT1	0.0153517	Co-expression	Boldrick-Relman-2002
TNFRSF25	ATHL1	0.0152972	Co-expression	Bahr-Bowler-2013
CASP3	MCL1	0.0152684	Co-expression	Burington-Shaughnessy-2008
RRAD	ATHL1	0.0151372	Co-expression	Kang-Willman-2010
PQBP1	SLC25A4	0.0150469	Co-expression	Rieger-Chu-2004
PDCD10	TM2D3	0.0150451	Co-expression	Innocenti-Brown-2011; Kang-Willman-2010
SIAH1	MAPK6	0.0149302	Co-expression	Kang-Willman-2010
EI24	RRAD	0.014875	Co-expression	Rieger-Chu-2004; Smirnov-Cheung-2009
CDKN1A	HSPA2	0.0148504	Co-expression	Kang-Willman-2010
RBBP4	CEP55	0.0148367	Co-expression	Gysin-McMahon-2012
MAPK6	CCNH	0.0147712	Co-expression	Bahr-Bowler-2013
PPM1D	TAX1BP1	0.0147328	Co-expression	Cheok-Evans-2003
SIAH1	STAMBP	0.0146845	Co-expression	Salaverria-Siebert-2011
OTUB1	GPS1	0.0146325	Co-expression	Salaverria-Siebert-2011
PARP1	HSPA5	0.0146203	Co-expression	Wu-Garvey-2007
BNIP2	AKAP12	0.0145927	Co-expression	Chen-Brown-2002
HRAS	IGFLR1	0.014499	Co-expression	Gysin-McMahon-2012
RIT1	TM2D1	0.0144896	Co-expression	Smirnov-Cheung-2009
PSMD2	PQBP1	0.0144819	Co-expression	Perou-Botstein-1999
MPC2	HSPA5	0.0144606	Co-expression	Bild-Nevins-2006 B
BNIP2	BNIP3L	0.0144074	Co-expression	Chen-Brown-2002
GAPDH	SLC25A4	0.0143723	Co-expression	Roth-Zlotnik-2006
MPC2	FAS	0.0143023	Co-expression	Gysin-McMahon-2012
HRAS	DPF2	0.0142892	Co-expression	Wang-Maris-2006
NFKBIA	SOCS2	0.0142887	Co-expression	Rieger-Chu-2004
TRAP1	CEP55	0.0142808	Co-expression	Kang-Willman-2010
BCL2A1	BCL2L11	0.0142058	Co-expression	Salaverria-Siebert-2011
BNIP2	MCL1	0.0141574	Co-expression	Chen-Brown-2002; Innocenti-Brown-2011
BNIP2	CASP6	0.0141485	Co-expression	Wang-Maris-2006
IKBKG	HSPA6	0.0141224	Co-expression	Burington-Shaughnessy-2008
TRAP1	RAB40B	0.014066	Co-expression	Ramaswamy-Golub-2001
STAT1	RRAD	0.0139751	Co-expression	Perou-Botstein-1999
CDKN1A	WSB1	0.013962	Co-expression	Alizadeh-Staudt-2000
TNFSF4	UNC5B	0.0139617	Co-expression	Wang-Maris-2006
BIRC5	BIK	0.0139399	Co-expression	Alizadeh-Staudt-2000; Boldrick-Relman-2002
PDCD10	ADAM17	0.013922	Co-expression	Roth-Zlotnik-2006
PPM1D	EI24	0.0138735	Co-expression	Rieger-Chu-2004; Smirnov-Cheung-2009
LIG4	TM2D1	0.0138439	Co-expression	Bild-Nevins-2006 B
NFKBIA	TP53BP2	0.0138282	Co-expression	Alizadeh-Staudt-2000
LIG4	TP53BP2	0.0137078	Co-expression	Gysin-McMahon-2012
TNFAIP3	MATR3	0.0137043	Co-expression	Wu-Garvey-2007
NFKB1	TNFRSF25	0.0136782	Co-expression	Alizadeh-Staudt-2000
CASP3	TNFRSF25	0.0136598	Co-expression	Ramaswamy-Golub-2001
RRAD	PHLDA1	0.0136511	Co-expression	Ramaswamy-Golub-2001
ISG15	PYCARD	0.013651	Co-expression	Salaverria-Siebert-2011
HSPA5	PDCD2	0.0136276	Co-expression	Alizadeh-Staudt-2000
PDCD4	IGFLR1	0.0136245	Co-expression	Salaverria-Siebert-2011
CASP6	RIT1	0.0135426	Co-expression	Gysin-McMahon-2012
BNIP3	CASP6	0.0135293	Co-expression	Bahr-Bowler-2013
DPF2	PQBP1	0.0135062	Co-expression	Bild-Nevins-2006 B
MCL1	HSPA1A	0.0134744	Co-expression	Burington-Shaughnessy-2008
RFC1	SLC25A4	0.0134517	Co-expression	Ramaswamy-Golub-2001
BCL2A1	SOCS2	0.0134458	Co-expression	Rieger-Chu-2004
DPF2	MCRS1	0.0134411	Co-expression	Bahr-Bowler-2013; Mallon-McKay-2013
NFKB1	MAPK6	0.0134279	Co-expression	Rieger-Chu-2004
CD70	EI24	0.0134253	Co-expression	Rieger-Chu-2004; Smirnov-Cheung-2009
PDCD4	STAMBP	0.0133889	Co-expression	Rieger-Chu-2004
PSMD2	DPF2	0.0133166	Co-expression	Cheok-Evans-2003; Rieger-Chu-2004
TP53BP2	STAT5B	0.0133001	Co-expression	Boldrick-Relman-2002
BCL2L11	HSPA4	0.0132651	Co-expression	Ramaswamy-Golub-2001
PPP1R15B	CCNH	0.0132527	Co-expression	Bahr-Bowler-2013
HRAS	TUBA1B	0.0132498	Co-expression	Alizadeh-Staudt-2000; Boldrick-Relman-2002
CCNG2	RHEB	0.013243	Co-expression	Ramaswamy-Golub-2001
CD70	RRAD	0.0131393	Co-expression	Rieger-Chu-2004; Smirnov-Cheung-2009
DNAJB6	HSPA14	0.0130675	Co-expression	Ramaswamy-Golub-2001
PPM1D	RRAD	0.0130602	Co-expression	Rieger-Chu-2004; Smirnov-Cheung-2009
TM2D1	RHEB	0.0129546	Co-expression	Burington-Shaughnessy-2008
BNIP2	TP53BP2	0.0129334	Co-expression	Boldrick-Relman-2002
TNFAIP3	STAT5B	0.0128817	Co-expression	Boldrick-Relman-2002
STAMBP	GPS1	0.0128423	Co-expression	Perou-Botstein-1999
PPP1R15B	ZFAND5	0.0127425	Co-expression	Bahr-Bowler-2013
WSB1	HSPA1A	0.0127417	Co-expression	Bahr-Bowler-2013
HSPA6	DNAJB6	0.0127182	Co-expression	Innocenti-Brown-2011
BAK1	PYCARD	0.0127162	Co-expression	Roth-Zlotnik-2006
DNAJB6	HSPA4	0.0127026	Co-expression	Mallon-McKay-2013
STAT5B	NME6	0.0126959	Co-expression	Kang-Willman-2010
BCL2A1	TP53BP2	0.0126949	Co-expression	Boldrick-Relman-2002
NFKB1	RIT1	0.0126893	Co-expression	Wang-Maris-2006
RFC1	PDCD5	0.012654	Co-expression	Chen-Brown-2002
TNIP2	TNFSF4	0.0126514	Co-expression	Salaverria-Siebert-2011
TNIP2	NFKBIA	0.0126468	Co-expression	Salaverria-Siebert-2011
SLC25A4	PDCD5	0.0126419	Co-expression	Salaverria-Siebert-2011
CDK7	TM2D2	0.0125971	Co-expression	Mallon-McKay-2013
NFKB1	PHLDA1	0.0125681	Co-expression	Chen-Brown-2002
CASP3	NDUFA13	0.0124992	Co-expression	Salaverria-Siebert-2011
TNFAIP3	HSPA5	0.0124406	Co-expression	Bahr-Bowler-2013
SIAH1	RHEB	0.0124354	Co-expression	Ramaswamy-Golub-2001
NFKB1	STAT1	0.0124259	Co-expression	Innocenti-Brown-2011
NDUFA13	SLC25A4	0.0124096	Co-expression	Gysin-McMahon-2012
NFKB1	SFRP1	0.0124046	Co-expression	Roth-Zlotnik-2006
HRAS	RRAD	0.0124031	Co-expression	Rieger-Chu-2004
BNIP3	SOCS2	0.0123779	Co-expression	Bahr-Bowler-2013
BCL2	SOCS2	0.0123648	Co-expression	Bahr-Bowler-2013
MAPK6	MATR3	0.012346	Co-expression	Mallon-McKay-2013
MAPK6	TAX1BP1	0.0122598	Co-expression	Wu-Garvey-2007
NFKB1	DNAJB6	0.0122537	Co-expression	Salaverria-Siebert-2011
TNFAIP3	RRAD	0.0122127	Co-expression	Innocenti-Brown-2011
BCL2A1	BNIP3L	0.0121821	Co-expression	Wang-Maris-2006
TP53BP2	BCL2L1	0.0121621	Co-expression	Boldrick-Relman-2002
CDKN1A	RIT1	0.0121068	Co-expression	Boldrick-Relman-2002
TNFAIP3	HSPA1L	0.012083	Co-expression	Alizadeh-Staudt-2000
BCL2L1	CD70	0.012072	Co-expression	Rieger-Chu-2004
BNIP3	SLC25A4	0.0120621	Co-expression	Chen-Brown-2002
TP53BP2	TNFSF4	0.0120306	Co-expression	Rieger-Chu-2004
PDCD10	HSPA4	0.0120295	Co-expression	Kang-Willman-2010
STAMBP	HSPA1L	0.0119979	Co-expression	Rieger-Chu-2004
TUBA1B	EI24	0.0119686	Co-expression	Alizadeh-Staudt-2000; Boldrick-Relman-2002
SOCS6	FAIM	0.0119455	Co-expression	Roth-Zlotnik-2006
TNFAIP3	IGFLR1	0.011937	Co-expression	Smirnov-Cheung-2009
MAPK6	ADAM17	0.0119325	Co-expression	Boldrick-Relman-2002
NFKBIA	HSPA1A	0.0118905	Co-expression	Roth-Zlotnik-2006
HSPA6	AKAP12	0.0118684	Co-expression	Innocenti-Brown-2011
BNIP2	PPM1D	0.0118334	Co-expression	Cheok-Evans-2003
TNIP2	CDKN1A	0.0118262	Co-expression	Salaverria-Siebert-2011
PCNA	DAP3	0.0118101	Co-expression	Rieger-Chu-2004
NFKB1	BCL2L1	0.0117923	Co-expression	Smirnov-Cheung-2009
MAPK6	RIT1	0.0117886	Co-expression	Boldrick-Relman-2002
BCL2A1	PPP1R15B	0.0117864	Co-expression	Bahr-Bowler-2013
DAP3	HSPA14	0.0117732	Co-expression	Gysin-McMahon-2012
PDCD10	SEPT7	0.0117415	Co-expression	Wu-Garvey-2007
HRAS	PQBP1	0.0117347	Co-expression	Mallon-McKay-2013
MAPK7	MYCN	0.0117223	Co-expression	Alizadeh-Staudt-2000
TM2D1	FAIM	0.0116879	Co-expression	Roth-Zlotnik-2006
TNFAIP3	ADAM17	0.0116806	Co-expression	Innocenti-Brown-2011
DNAJB6	ZFAND5	0.0116665	Co-expression	Wu-Garvey-2007
STAMBP	PAWR	0.0116293	Co-expression	Gysin-McMahon-2012
BCL2A1	PDCD2	0.0116161	Co-expression	Bild-Nevins-2006 B
MAPK6	SLC25A5	0.0116099	Co-expression	Bild-Nevins-2006 B; Boldrick-Relman-2002
SIAH1	CDK7	0.011608	Co-expression	Alizadeh-Staudt-2000
LIG4	SOCS6	0.011599	Co-expression	Wang-Maris-2006
BCL2	DPF2	0.0115989	Co-expression	Burington-Shaughnessy-2008
GAPDH	SHISA4	0.0115808	Co-expression	Roth-Zlotnik-2006
STAT1	FAS	0.0115144	Co-expression	Boldrick-Relman-2002
TNIP2	FAS	0.0114966	Co-expression	Salaverria-Siebert-2011
BCL2L1	TNFSF4	0.0114407	Co-expression	Rieger-Chu-2004
SLC25A5	CCNH	0.0114297	Co-expression	Smirnov-Cheung-2009
PARP1	PDCD4	0.0114089	Co-expression	Bahr-Bowler-2013
MCRS1	GPS1	0.0114068	Co-expression	Mallon-McKay-2013; Salaverria-Siebert-2011
CDK7	STAMBP	0.0113977	Co-expression	Rieger-Chu-2004
TUBA1B	MNT	0.0113499	Co-expression	Wu-Garvey-2007
TP53BP2	CCNG2	0.0113376	Co-expression	Mallon-McKay-2013
HSPA1A	NME6	0.011309	Co-expression	Smirnov-Cheung-2009
LIG4	STAT1	0.0113001	Co-expression	Boldrick-Relman-2002
GMFB	RHEB	0.0112519	Co-expression	Innocenti-Brown-2011
CDKN1A	MAPK7	0.0112263	Co-expression	Bahr-Bowler-2013
PPP1R15B	MAPK6	0.0111913	Co-expression	Bahr-Bowler-2013
BAK1	MPC2	0.0111396	Co-expression	Burington-Shaughnessy-2008
BCL2A1	BNIP2	0.0111276	Co-expression	Boldrick-Relman-2002
CDK7	SLC25A5	0.0111266	Co-expression	Boldrick-Relman-2002; Salaverria-Siebert-2011
HSPA6	RRAD	0.0111239	Co-expression	Innocenti-Brown-2011
BAK1	PSMD2	0.0110616	Co-expression	Chen-Brown-2002; Mallon-McKay-2013
SEC63	MAPK6	0.0110072	Co-expression	Wu-Garvey-2007
TNIP2	GPS1	0.0110026	Co-expression	Mallon-McKay-2013
HSPA1L	HSPA2	0.0109947	Co-expression	Mallon-McKay-2013
CASP6	STAMBP	0.0109914	Co-expression	Rieger-Chu-2004
SIAH1	NFKB1	0.0109866	Co-expression	Innocenti-Brown-2011
WSB1	SEPT7	0.0109093	Co-expression	Innocenti-Brown-2011
SLC25A5	DAP3	0.0108975	Co-expression	Smirnov-Cheung-2009
BAK1	MAPK7	0.010844	Co-expression	Mallon-McKay-2013
BAK1	TNIP2	0.0108243	Co-expression	Roth-Zlotnik-2006
LIG4	PARP1	0.0108231	Co-expression	Ramaswamy-Golub-2001
MATR3	ADAM17	0.0108163	Co-expression	Ramaswamy-Golub-2001
TNIP2	PSMD2	0.0107957	Co-expression	Bahr-Bowler-2013
TP53BP2	PHLDA1	0.0107759	Co-expression	Arijs-Rutgeerts-2009
STAMBP	EI24	0.0107553	Co-expression	Perou-Botstein-1999
TNFAIP3	LYAR	0.0107192	Co-expression	Chen-Brown-2002
CDKN1A	BAX	0.0107091	Co-expression	Rieger-Chu-2004
MPC2	PPM1D	0.0106413	Co-expression	Gysin-McMahon-2012
PDCD5	MPC1	0.0106314	Co-expression	Smirnov-Cheung-2009
BAK1	TUBA1B	0.0105943	Co-expression	Alizadeh-Staudt-2000; Boldrick-Relman-2002
BCL2L11	TNIP2	0.0105642	Co-expression	Roth-Zlotnik-2006
STAT1	MCL1	0.0105474	Co-expression	Rieger-Chu-2004
MAPK6	RFC1	0.010523	Co-expression	Chen-Brown-2002
CDK7	RIT1	0.0105112	Co-expression	Roth-Zlotnik-2006
CDKN1A	HRAS	0.0105017	Co-expression	Rieger-Chu-2004
NDUFA13	PDCD5	0.0104821	Co-expression	Mallon-McKay-2013
SLC25A5	CASP3	0.0104769	Co-expression	Smirnov-Cheung-2009
NFKB1	GAPDH	0.010424	Co-expression	Perou-Botstein-1999
TNFAIP3	MAPK7	0.0103578	Co-expression	Bahr-Bowler-2013
BCL2A1	BCL2L1	0.0103535	Co-expression	Boldrick-Relman-2002
HSPA6	RELT	0.0103433	Co-expression	Innocenti-Brown-2011
CASP3	PPM1D	0.0103274	Co-expression	Chen-Brown-2002
NFKB1	NFKBIA	0.0103181	Co-expression	Kang-Willman-2010; Ramaswamy-Golub-2001
NFKB1	BNIP2	0.0102431	Co-expression	Chen-Brown-2002
BNIP3	PDCD6	0.0101598	Co-expression	Wu-Garvey-2007
BCL2	PYCARD	0.010156	Co-expression	Innocenti-Brown-2011
BCL2L11	PDCD4	0.0101346	Co-expression	Boldrick-Relman-2002
PCNA	RHEB	0.0101318	Co-expression	Chen-Brown-2002
PARP1	FAIM	0.0101283	Co-expression	Ramaswamy-Golub-2001
TAX1BP1	CCNG2	0.0101264	Co-expression	Smirnov-Cheung-2009
BCL2A1	NFKB1	0.0101161	Co-expression	Ramaswamy-Golub-2001
CASP3	RBBP4	0.0100687	Co-expression	Ramaswamy-Golub-2001
BCL2A1	FAS	0.010064	Co-expression	Wu-Garvey-2007
PSMD2	HSPA2	0.00997328	Co-expression	Wu-Garvey-2007
ISG15	NFKB1	0.0099208	Co-expression	Ramaswamy-Golub-2001
PPM1D	ADAM17	0.0098901	Co-expression	Mallon-McKay-2013
IKBKG	UNC5B	0.0098056	Co-expression	Rieger-Chu-2004; Wu-Garvey-2007
SIAH1	CASP3	0.00979574	Co-expression	Alizadeh-Staudt-2000
SLC25A5	PDCD10	0.0096593	Co-expression	Alizadeh-Staudt-2000
PCNA	RBBP4	0.00962092	Co-expression	Kang-Willman-2010
PDCD10	BCL2L1	0.009559	Co-expression	Boldrick-Relman-2002
BNIP3	ZFAND5	0.00955312	Co-expression	Wu-Garvey-2007
PPP1R15A	MNT	0.00954441	Co-expression	Smirnov-Cheung-2009
NFKB1	CDKN1A	0.0095275	Co-expression	Mallon-McKay-2013
CDK7	DNAJB6	0.00949601	Co-expression	Salaverria-Siebert-2011
STAMBP	FAIM	0.00949292	Co-expression	Ramaswamy-Golub-2001
SIAH1	HSPA2	0.00948191	Co-expression	Rieger-Chu-2004
CDKN1A	TP53BP2	0.00947505	Co-expression	Boldrick-Relman-2002
SEC63	BNIP3	0.00943182	Co-expression	Burington-Shaughnessy-2008
TUBA1B	RHEB	0.00938939	Co-expression	Wu-Garvey-2007
SOCS2	CD70	0.00938379	Co-expression	Rieger-Chu-2004
FAIM	PHLDA1	0.00935857	Co-expression	Smirnov-Cheung-2009
CASP3	BNIP2	0.00933729	Co-expression	Salaverria-Siebert-2011
STAMBP	TAX1BP1	0.00932789	Co-expression	Chen-Brown-2002
TNFAIP3	SLC25A5	0.00930417	Co-expression	Wu-Garvey-2007
WSB1	CCNG2	0.00928513	Co-expression	Smirnov-Cheung-2009
CASP6	SEPT7	0.00927446	Co-expression	Burington-Shaughnessy-2008
MPC2	SLC25A5	0.00926134	Co-expression	Arijs-Rutgeerts-2009; Smirnov-Cheung-2009
PSMD2	OTUB1	0.00921089	Co-expression	Cheok-Evans-2003; Smirnov-Cheung-2009
NFKB1	MCL1	0.00919895	Co-expression	Innocenti-Brown-2011
MATR3	MNT	0.00919234	Co-expression	Ramaswamy-Golub-2001
CDKN1A	HSPA5	0.009188	Co-expression	Bahr-Bowler-2013
PDCD10	FAIM	0.00917966	Co-expression	Mallon-McKay-2013
PPP1R15A	AKAP12	0.00917239	Co-expression	Innocenti-Brown-2011
PSMD2	DAP3	0.00912382	Co-expression	Innocenti-Brown-2011
BNIP2	PDCD4	0.00904979	Co-expression	Innocenti-Brown-2011
CDK7	PDCD5	0.0090205	Co-expression	Arijs-Rutgeerts-2009
STAMBP	DNAJB6	0.0089783	Co-expression	Bahr-Bowler-2013
MNT	TM2D3	0.00896564	Co-expression	Gysin-McMahon-2012
SEC63	RBBP4	0.00894928	Co-expression	Burington-Shaughnessy-2008
PDCD2L	TRAP1	0.00891581	Co-expression	Arijs-Rutgeerts-2009
DNAJB6	PDCD6	0.00888737	Co-expression	Cheok-Evans-2003
HSPA14	LYAR	0.00888631	Co-expression	Innocenti-Brown-2011
MPC2	BNIP3	0.00885733	Co-expression	Chen-Brown-2002
NDUFA13	TM2D3	0.00885101	Co-expression	Gysin-McMahon-2012
PPP1R15B	NFKBIA	0.00883575	Co-expression	Roth-Zlotnik-2006
BIRC5	HSPA4	0.00882873	Co-expression	Gysin-McMahon-2012
PSMD2	TRAP1	0.00882573	Co-expression	Innocenti-Brown-2011; Smirnov-Cheung-2009
BCL2A1	RIT1	0.00876422	Co-expression	Wang-Maris-2006
PDCD4	SFRP1	0.00875367	Co-expression	Alizadeh-Staudt-2000
WSB1	MNT	0.00873634	Co-expression	Perou-Botstein-1999
PSMD2	NDUFA13	0.00871824	Co-expression	Roth-Zlotnik-2006
MATR3	CCNG2	0.00869396	Co-expression	Wang-Maris-2006
HRK	BCL2	0.0086862	Co-expression	Burington-Shaughnessy-2008
DNAJB6	RRAD	0.00862539	Co-expression	Roth-Zlotnik-2006
HRK	IKBKG	0.00861815	Co-expression	Cheok-Evans-2003
IKBKG	OTUB1	0.00861411	Co-expression	Bild-Nevins-2006 B; Cheok-Evans-2003
TM2D2	SLC25A4	0.00858362	Co-expression	Innocenti-Brown-2011
SOCS2	TNFSF4	0.00854109	Co-expression	Kang-Willman-2010
HRAS	PPM1D	0.00849146	Co-expression	Rieger-Chu-2004
STAMBP	WSB1	0.00841562	Co-expression	Smirnov-Cheung-2009
HSPA6	ADAM17	0.0083876	Co-expression	Innocenti-Brown-2011
SEPT7	GMFB	0.00838101	Co-expression	Bild-Nevins-2006 B
HSPA4	LYAR	0.00836013	Co-expression	Innocenti-Brown-2011
PSMD2	CASP6	0.00835763	Co-expression	Salaverria-Siebert-2011
PPP1R15B	HSPA14	0.0083358	Co-expression	Kang-Willman-2010
STAT1	IGFLR1	0.00831036	Co-expression	Salaverria-Siebert-2011
BCL2A1	CD70	0.00830287	Co-expression	Innocenti-Brown-2011
RELL1	BCL2A1	0.00830171	Co-expression	Innocenti-Brown-2011
PCNA	ADAM17	0.00826609	Co-expression	Boldrick-Relman-2002
AKAP12	PDCD6	0.00826098	Co-expression	Rieger-Chu-2004
PARP1	PDCD5	0.00820297	Co-expression	Innocenti-Brown-2011
CDKN1A	BCL2L1	0.00819166	Co-expression	Innocenti-Brown-2011
TNFAIP3	SOCS2	0.00816964	Co-expression	Rieger-Chu-2004
PSMD2	MCRS1	0.00816436	Co-expression	Chen-Brown-2002; Cheok-Evans-2003; Mallon-McKay-2013
HSPA6	NFKBIA	0.00813592	Co-expression	Arijs-Rutgeerts-2009
CASP3	HSPA4	0.00811771	Co-expression	Mallon-McKay-2013
CASP6	SOCS6	0.00809872	Co-expression	Mallon-McKay-2013
SIAH1	BNIP2	0.0080714	Co-expression	Salaverria-Siebert-2011
PARP1	BIRC5	0.0079974	Co-expression	Alizadeh-Staudt-2000
BCL2L11	PPP1R15A	0.00798225	Co-expression	Innocenti-Brown-2011
TNFAIP3	TNFRSF25	0.00796001	Co-expression	Kang-Willman-2010
TRAP1	DAP3	0.00795487	Co-expression	Burington-Shaughnessy-2008
PARP1	MATR3	0.00794872	Co-expression	Gysin-McMahon-2012
HSPA5	RHEB	0.00794571	Co-expression	Ramaswamy-Golub-2001
HSPA6	PYCARD	0.00793119	Co-expression	Bahr-Bowler-2013
PPM1D	BAX	0.00787034	Co-expression	Rieger-Chu-2004
MAPK6	PARP1	0.00785161	Co-expression	Wu-Garvey-2007
STAMBP	NME6	0.00783707	Co-expression	Bahr-Bowler-2013
PARP1	CEP55	0.00782156	Co-expression	Smirnov-Cheung-2009
PSMD2	GAPDH	0.00775792	Co-expression	Roth-Zlotnik-2006
WSB1	PAWR	0.00769474	Co-expression	Innocenti-Brown-2011
CDK7	PPP1R15B	0.00768416	Co-expression	Arijs-Rutgeerts-2009
STAMBP	PDCD6	0.0076452	Co-expression	Cheok-Evans-2003
SEC63	HSPA5	0.00764343	Co-expression	Burington-Shaughnessy-2008
PCNA	SLC25A5	0.00764194	Co-expression	Boldrick-Relman-2002; Chen-Brown-2002
TRAP1	PDCD2	0.00762681	Co-expression	Rieger-Chu-2004
TNIP2	NFKB1	0.00754532	Co-expression	Kang-Willman-2010
CDK7	RHEB	0.00753219	Co-expression	Arijs-Rutgeerts-2009
CDKN1A	RELT	0.00751005	Co-expression	Bahr-Bowler-2013
MCRS1	PDCD5	0.00747968	Co-expression	Chen-Brown-2002
PCNA	BIRC5	0.00743139	Co-expression	Alizadeh-Staudt-2000
MPC2	PDCD10	0.00739891	Co-expression	Ramaswamy-Golub-2001
PCNA	PDCD10	0.00737619	Co-expression	Roth-Zlotnik-2006
MPC2	TM2D3	0.00736529	Co-expression	Arijs-Rutgeerts-2009
PSMD2	EI24	0.00728502	Co-expression	Wu-Garvey-2007
PQBP1	LYAR	0.00723399	Co-expression	Innocenti-Brown-2011
MPC2	CASP6	0.00720392	Co-expression	Arijs-Rutgeerts-2009
BNIP2	TM2D3	0.00718912	Co-expression	Salaverria-Siebert-2011
CCNH	DAP3	0.00714299	Co-expression	Arijs-Rutgeerts-2009
SOCS2	DNAJB6	0.00711585	Co-expression	Kang-Willman-2010
SEC63	ECT2	0.00710702	Co-expression	Smirnov-Cheung-2009
STAMBP	BNIP3L	0.00708877	Co-expression	Smirnov-Cheung-2009
PDCD10	DPF2	0.00702378	Co-expression	Kang-Willman-2010
PDCD10	TUBA1B	0.00700752	Co-expression	Alizadeh-Staudt-2000
SIAH1	SEPT7	0.00695617	Co-expression	Burington-Shaughnessy-2008
PDCD4	MATR3	0.00692332	Co-expression	Alizadeh-Staudt-2000
PDCD2L	CCNH	0.00691504	Co-expression	Innocenti-Brown-2011
BCL2L11	PARP1	0.00690057	Co-expression	Boldrick-Relman-2002
PDCD2L	PAWR	0.00689604	Co-expression	Mallon-McKay-2013
PDCD10	MPC1	0.006768	Co-expression	Salaverria-Siebert-2011
SFRP1	RAB40B	0.00676798	Co-expression	Bild-Nevins-2006 B
PDCD10	MATR3	0.00675431	Co-expression	Smirnov-Cheung-2009
MPC2	TUBA1B	0.0067251	Co-expression	Cheok-Evans-2003
NFKBIA	MNT	0.00671165	Co-expression	Smirnov-Cheung-2009
BCL2	BNIP3	0.00670302	Co-expression	Bahr-Bowler-2013
RELL1	HSPA2	0.00666261	Co-expression	Innocenti-Brown-2011
BIK	PAWR	0.00664442	Co-expression	Arijs-Rutgeerts-2009
PPP1R15B	PPM1D	0.00661204	Co-expression	Kang-Willman-2010
PSMD2	RHEB	0.00660421	Co-expression	Chen-Brown-2002
BAK1	MCRS1	0.00659697	Co-expression	Chen-Brown-2002
TUBA1B	LYAR	0.00650916	Co-expression	Innocenti-Brown-2011
MATR3	STAMBP	0.00649776	Co-expression	Chen-Brown-2002
RELL1	UNC5B	0.00647937	Co-expression	Innocenti-Brown-2011
BNIP3	PDCD10	0.0064532	Co-expression	Smirnov-Cheung-2009
MPC2	SOCS2	0.00643661	Co-expression	Chen-Brown-2002
TUBA1B	SEPT7	0.0064318	Co-expression	Alizadeh-Staudt-2000
TNIP2	CD70	0.00642817	Co-expression	Smirnov-Cheung-2009
FAIM	NGFRAP1	0.00641047	Co-expression	Smirnov-Cheung-2009
TNIP2	TRAP1	0.00640551	Co-expression	Innocenti-Brown-2011
GAPDHS	PYCARD	0.00638023	Co-expression	Gysin-McMahon-2012
PDCD2L	BNIP3	0.00633474	Co-expression	Bahr-Bowler-2013
SLC25A5	PYCARD	0.00627464	Co-expression	Arijs-Rutgeerts-2009
TUBA1B	PDCD6	0.00621151	Co-expression	Wu-Garvey-2007
IKBKG	NME6	0.00621064	Co-expression	Innocenti-Brown-2011
PSMD2	BIRC5	0.00616785	Co-expression	Gysin-McMahon-2012
FAS	TNFSF4	0.0060688	Co-expression	Smirnov-Cheung-2009
SEPT7	RBBP4	0.00602228	Co-expression	Ramaswamy-Golub-2001
PPP1R15B	HSPA5	0.00602087	Co-expression	Kang-Willman-2010
HSPA2	SOCS6	0.00601314	Co-expression	Roth-Zlotnik-2006
PCNA	HSPA14	0.00594767	Co-expression	Salaverria-Siebert-2011
BAK1	IGFLR1	0.00591432	Co-expression	Roth-Zlotnik-2006
PDCD2L	PARP1	0.00590843	Co-expression	Bahr-Bowler-2013
RELL1	BNIP3L	0.00589374	Co-expression	Innocenti-Brown-2011
BIRC5	MYCN	0.00580377	Co-expression	Alizadeh-Staudt-2000
BNIP3	BIRC5	0.00575891	Co-expression	Boldrick-Relman-2002
HSPA5	TUBA1B	0.00572627	Co-expression	Boldrick-Relman-2002
BCL2L11	LYAR	0.00570299	Co-expression	Chen-Brown-2002
PPP1R15B	RELT	0.00564418	Co-expression	Kang-Willman-2010
TP53BP2	RIT1	0.00562991	Co-expression	Kang-Willman-2010
BAX	IGFLR1	0.00562048	Co-expression	Roth-Zlotnik-2006
RELL1	ADAM17	0.00559296	Co-expression	Innocenti-Brown-2011
TRAP1	BIK	0.00559108	Co-expression	Arijs-Rutgeerts-2009
WSB1	ADAM17	0.00550434	Co-expression	Innocenti-Brown-2011
WSB1	HSPA2	0.00549044	Co-expression	Roth-Zlotnik-2006
PDCD2L	OTUB1	0.00545592	Co-expression	Mallon-McKay-2013
PSMD2	PARP1	0.00536817	Co-expression	Gysin-McMahon-2012
STAMBP	CCNG2	0.00536322	Co-expression	Smirnov-Cheung-2009
LIG4	BNIP2	0.005362	Co-expression	Gysin-McMahon-2012
BNIP2	GMFB	0.00533915	Co-expression	Innocenti-Brown-2011
CD70	TNFSF4	0.00533273	Co-expression	Smirnov-Cheung-2009
BCL2L11	NFKB1	0.0053305	Co-expression	Kang-Willman-2010
HRK	GAPDHS	0.0053298	Co-expression	Burington-Shaughnessy-2008
PYCARD	MPC1	0.00528569	Co-expression	Gysin-McMahon-2012
TP53BP2	HSPA14	0.00525708	Co-expression	Kang-Willman-2010
FAS	UNC5B	0.00518642	Co-expression	Cheok-Evans-2003
FAS	MPC1	0.00515555	Co-expression	Chen-Brown-2002
TUBA1B	BIK	0.00514828	Co-expression	Boldrick-Relman-2002
PCNA	MAPK6	0.00511437	Co-expression	Boldrick-Relman-2002
PSMD2	PDCD10	0.00510262	Co-expression	Cheok-Evans-2003; Salaverria-Siebert-2011
PDCD6	MNT	0.00509022	Co-expression	Cheok-Evans-2003
PPM1D	TNFSF4	0.00508942	Co-expression	Rieger-Chu-2004
PSMD2	CEP55	0.00501946	Co-expression	Chen-Brown-2002
TP53BP2	RFC1	0.00496676	Co-expression	Kang-Willman-2010
CDK7	TUBA1B	0.00496504	Co-expression	Boldrick-Relman-2002
BAK1	OTUB1	0.00493668	Co-expression	Cheok-Evans-2003
SLC25A5	BIK	0.00492809	Co-expression	Boldrick-Relman-2002
MPC2	MPC1	0.00490983	Co-expression	Innocenti-Brown-2011
TAX1BP1	PDCD6	0.00485143	Co-expression	Cheok-Evans-2003
SLC25A5	HSPA5	0.00482247	Co-expression	Boldrick-Relman-2002
ATHL1	IGFLR1	0.00475083	Co-expression	Roth-Zlotnik-2006
SLC25A5	BNIP2	0.00474873	Co-expression	Boldrick-Relman-2002
TNFSF4	EI24	0.00472517	Co-expression	Smirnov-Cheung-2009
BCL2A1	PDCD10	0.0046847	Co-expression	Smirnov-Cheung-2009
TP53BP2	PPM1D	0.00466572	Co-expression	Kang-Willman-2010
PYCARD	PDCD2	0.00465006	Co-expression	Kang-Willman-2010
PARP1	LYAR	0.00463385	Co-expression	Innocenti-Brown-2011
TRAP1	MYCN	0.00460991	Co-expression	Wang-Maris-2006
PYCARD	BAX	0.00457435	Co-expression	Kang-Willman-2010
PARP1	HSPA2	0.00455023	Co-expression	Roth-Zlotnik-2006
GAPDHS	CEP55	0.00448433	Co-expression	Roth-Zlotnik-2006
BCL2L11	DPF2	0.00447761	Co-expression	Chen-Brown-2002
MPC2	BAX	0.00446437	Co-expression	Smirnov-Cheung-2009
TNFAIP3	FAS	0.00445386	Co-expression	Smirnov-Cheung-2009
CD70	OTUB1	0.00435187	Co-expression	Cheok-Evans-2003
CCNH	MPC1	0.00433875	Co-expression	Chen-Brown-2002
TP53BP2	RHEB	0.00426363	Co-expression	Kang-Willman-2010
PDCD10	TM2D1	0.00423342	Co-expression	Innocenti-Brown-2011
PSMD2	STAT5B	0.00419447	Co-expression	Cheok-Evans-2003
PPP1R15B	PPP1R15A	0.00419396	Co-expression	Kang-Willman-2010
MAPK6	SEPT7	0.00419249	Co-expression	Cheok-Evans-2003
SEC63	DPF2	0.00403515	Co-expression	Cheok-Evans-2003
EI24	BAX	0.00402039	Co-expression	Smirnov-Cheung-2009
MAPK6	TUBA1B	0.00393736	Co-expression	Boldrick-Relman-2002
PCNA	ECT2	0.00393372	Co-expression	Salaverria-Siebert-2011
TUBA1B	PDCD2	0.00391984	Co-expression	Boldrick-Relman-2002
STAMBP	PYCARD	0.00380236	Co-expression	Gysin-McMahon-2012
TP53BP2	RELT	0.00379322	Co-expression	Kang-Willman-2010
SLC25A5	PDCD2	0.00367233	Co-expression	Boldrick-Relman-2002
PDCD10	ZFAND5	0.00363046	Co-expression	Cheok-Evans-2003
CCNH	LYAR	0.00358949	Co-expression	Innocenti-Brown-2011
DPF2	MATR3	0.00353985	Co-expression	Salaverria-Siebert-2011
HSPA5	TP53BP2	0.00349536	Co-expression	Kang-Willman-2010
TNFAIP3	PPP1R15B	0.00339123	Co-expression	Kang-Willman-2010
NGFRAP1	TM2D3	0.00331823	Co-expression	Roth-Zlotnik-2006
PDCD2L	FAIM	0.00323425	Co-expression	Arijs-Rutgeerts-2009
PARP1	BNIP2	0.00317087	Co-expression	Gysin-McMahon-2012
DNAJB6	PYCARD	0.00303725	Co-expression	Kang-Willman-2010
SIAH1	DPF2	0.00302189	Co-expression	Cheok-Evans-2003
PCNA	CEP55	0.00296058	Co-expression	Salaverria-Siebert-2011
PSMD2	PPM1D	0.00295119	Co-expression	Cheok-Evans-2003
PSMD2	HRAS	0.0028288	Co-expression	Smirnov-Cheung-2009
PPP1R15B	NFKB1	0.0025999	Co-expression	Kang-Willman-2010
CDK7	TP53BP2	0.0023365	Co-expression	Kang-Willman-2010
PYCARD	GPS1	0.00224344	Co-expression	Kang-Willman-2010
PSMD2	GMFB	0.00208835	Co-expression	Cheok-Evans-2003
PSMD2	BNIP2	0.00185123	Co-expression	Cheok-Evans-2003
SLC25A5	BIRC5	0.00180589	Co-expression	Boldrick-Relman-2002
SEPT7	PDCD6	0.0016486	Co-expression	Cheok-Evans-2003
TNFAIP3	NFKB1	0.0216764	Co-localization	Johnson-Shoemaker-2003
MAPK6	MATR3	0.0204889	Co-localization	Johnson-Shoemaker-2003
LIG4	CASP6	0.020484	Co-localization	Johnson-Shoemaker-2003
NFKB1	MCL1	0.0190154	Co-localization	Johnson-Shoemaker-2003
BNIP2	MCL1	0.0169652	Co-localization	Johnson-Shoemaker-2003
MCL1	PAWR	0.016937	Co-localization	Johnson-Shoemaker-2003
DPF2	STAMBP	0.0159585	Co-localization	Johnson-Shoemaker-2003
TP53BP2	ZFAND5	0.0156105	Co-localization	Johnson-Shoemaker-2003
BCL2A1	BNIP2	0.0151237	Co-localization	Johnson-Shoemaker-2003
TP53BP2	SOCS2	0.0146854	Co-localization	Johnson-Shoemaker-2003
PSMD2	PDCD5	0.0146499	Co-localization	Johnson-Shoemaker-2003
BAK1	BIK	0.0145295	Co-localization	Schadt-Shoemaker-2004
STAMBP	TM2D1	0.0140899	Co-localization	Johnson-Shoemaker-2003
CDK7	BIRC5	0.0140756	Co-localization	Schadt-Shoemaker-2004
NFKB1	STAT1	0.0140575	Co-localization	Johnson-Shoemaker-2003
SOCS2	AKAP12	0.013459	Co-localization	Johnson-Shoemaker-2003
BCL2A1	BCL2	0.0131392	Co-localization	Johnson-Shoemaker-2003
TUBA1B	GMFB	0.0127451	Co-localization	Johnson-Shoemaker-2003
HRK	ADAM17	0.0126397	Co-localization	Johnson-Shoemaker-2003
MATR3	GMFB	0.0125263	Co-localization	Johnson-Shoemaker-2003
BCL2A1	BAK1	0.0124136	Co-localization	Johnson-Shoemaker-2003
CDKN1A	MCL1	0.011838	Co-localization	Johnson-Shoemaker-2003
CCNH	TP53BP2	0.0116221	Co-localization	Johnson-Shoemaker-2003
CDKN1A	PPP1R15A	0.0115934	Co-localization	Johnson-Shoemaker-2003
CD70	SEPT7	0.0114212	Co-localization	Schadt-Shoemaker-2004
PDCD2L	PDCD2	0.0112721	Co-localization	Johnson-Shoemaker-2003
NFKBIA	PPP1R15A	0.0111823	Co-localization	Johnson-Shoemaker-2003
BCL2A1	FAS	0.0107339	Co-localization	Johnson-Shoemaker-2003
TNFAIP3	FAS	0.0106459	Co-localization	Johnson-Shoemaker-2003
GAPDH	BIRC5	0.010619	Co-localization	Schadt-Shoemaker-2004
CCNH	ZFAND5	0.0105756	Co-localization	Johnson-Shoemaker-2003
PCNA	BIRC5	0.0105186	Co-localization	Johnson-Shoemaker-2003
BCL2A1	TNFAIP3	0.0105011	Co-localization	Johnson-Shoemaker-2003
TNFAIP3	NFKBIA	0.0104808	Co-localization	Johnson-Shoemaker-2003
TUBA1B	SEPT7	0.0101967	Co-localization	Johnson-Shoemaker-2003
CCNH	SOCS2	0.00997	Co-localization	Johnson-Shoemaker-2003
BAK1	CASP6	0.00983724	Co-localization	Schadt-Shoemaker-2004
NFKBIA	MCL1	0.00970459	Co-localization	Johnson-Shoemaker-2003
CDKN1A	ZFAND5	0.00956799	Co-localization	Johnson-Shoemaker-2003
FAS	CD70	0.00911293	Co-localization	Johnson-Shoemaker-2003
SEPT7	GMFB	0.00896815	Co-localization	Johnson-Shoemaker-2003
HRK	PARP1	0.00884866	Co-localization	Johnson-Shoemaker-2003
BCL2L1	BNIP3L	0.00863168	Co-localization	Johnson-Shoemaker-2003
ISG15	STAMBP	0.00812521	Co-localization	Johnson-Shoemaker-2003
NFKBIA	CDKN1A	0.0079315	Co-localization	Johnson-Shoemaker-2003
CDK7	SEPT7	0.00787594	Co-localization	Schadt-Shoemaker-2004
BCL2A1	CD70	0.00748048	Co-localization	Johnson-Shoemaker-2003
CDKN1A	CCNH	0.00743084	Co-localization	Johnson-Shoemaker-2003
GAPDH	CD70	0.00724986	Co-localization	Schadt-Shoemaker-2004
SEPT7	OTUB1	0.00716061	Co-localization	Johnson-Shoemaker-2003
FAS	CASP6	0.00683719	Co-localization	Schadt-Shoemaker-2004
PCNA	RFC1	0.00664639	Co-localization	Johnson-Shoemaker-2003
PDCD4	CD70	0.00654031	Co-localization	Johnson-Shoemaker-2003
GAPDH	BIK	0.00648073	Co-localization	Schadt-Shoemaker-2004
FAS	PDCD2	0.00647896	Co-localization	Johnson-Shoemaker-2003
ATHL1	IGFLR1	0.00629148	Co-localization	Johnson-Shoemaker-2003
CDK7	GAPDH	0.00581497	Co-localization	Schadt-Shoemaker-2004
RBBP4	RFC1	0.00526995	Co-localization	Johnson-Shoemaker-2003
CD70	PDCD2	0.00465916	Co-localization	Johnson-Shoemaker-2003
CASP3	RBBP4	0.00379177	Co-localization	Johnson-Shoemaker-2003
PDCD2L	IFT57	0.0125464	Genetic&nbsp;interactions	Lin-Smith-2010
PPM1D	NME6	0.00821659	Genetic&nbsp;interactions	Lin-Smith-2010
EI24	RHEB	0.00737567	Genetic&nbsp;interactions	Lin-Smith-2010
TM2D2	EI24	0.00729996	Genetic&nbsp;interactions	Lin-Smith-2010
GAPDHS	PARP1	0.00656619	Genetic&nbsp;interactions	Lin-Smith-2010
TAX1BP1	PYCARD	0.0052816	Genetic&nbsp;interactions	Lin-Smith-2010
BCL2A1	TUBA1B	0.00517735	Genetic&nbsp;interactions	Lin-Smith-2010
CCNH	NME6	0.00469535	Genetic&nbsp;interactions	Lin-Smith-2010
BCL2A1	HSPA6	0.00451508	Genetic&nbsp;interactions	Lin-Smith-2010
NFKB1	RRAD	0.00412765	Genetic&nbsp;interactions	Lin-Smith-2010
NFKBIA	PSMD2	0.00398465	Genetic&nbsp;interactions	Lin-Smith-2010
NFKBIA	PAWR	0.00387021	Genetic&nbsp;interactions	Lin-Smith-2010
PDCD2	NME6	0.00360002	Genetic&nbsp;interactions	Lin-Smith-2010
LIG4	RHEB	0.00355601	Genetic&nbsp;interactions	Lin-Smith-2010
DAP3	MYCN	0.00344687	Genetic&nbsp;interactions	Lin-Smith-2010
CD70	ZFAND5	0.00343225	Genetic&nbsp;interactions	Lin-Smith-2010
TNFSF4	GPS1	0.00339741	Genetic&nbsp;interactions	Lin-Smith-2010
ECT2	RRAD	0.00337129	Genetic&nbsp;interactions	Lin-Smith-2010
PPM1D	SLC25A4	0.00333141	Genetic&nbsp;interactions	Lin-Smith-2010
PPP1R15A	HSPA4	0.00331597	Genetic&nbsp;interactions	Lin-Smith-2010
TM2D1	UNC5B	0.00319791	Genetic&nbsp;interactions	Lin-Smith-2010
TP53BP2	PDCD5	0.00313955	Genetic&nbsp;interactions	Lin-Smith-2010
CCDC141	CASP3	0.00300206	Genetic&nbsp;interactions	Lin-Smith-2010
BNIP2	NGFRAP1	0.00281294	Genetic&nbsp;interactions	Lin-Smith-2010
CDKN1A	DAP3	0.00274007	Genetic&nbsp;interactions	Lin-Smith-2010
MPC2	PSMD2	0.00272302	Genetic&nbsp;interactions	Lin-Smith-2010
MCRS1	TAX1BP1	0.00269549	Genetic&nbsp;interactions	Lin-Smith-2010
TNFSF4	DNAJB6	0.00267229	Genetic&nbsp;interactions	Lin-Smith-2010
SOCS2	MATR3	0.00265186	Genetic&nbsp;interactions	Lin-Smith-2010
MPC2	NFKB1	0.00259495	Genetic&nbsp;interactions	Lin-Smith-2010
BCL2L11	ASB3	0.00258323	Genetic&nbsp;interactions	Lin-Smith-2010
WSB1	TAX1BP1	0.00254443	Genetic&nbsp;interactions	Lin-Smith-2010
CASP3	PQBP1	0.00252056	Genetic&nbsp;interactions	Lin-Smith-2010
BCL2L11	PSMD2	0.00244584	Genetic&nbsp;interactions	Lin-Smith-2010
MAPK7	RAB40B	0.00243191	Genetic&nbsp;interactions	Lin-Smith-2010
SFRP1	CEP55	0.00239658	Genetic&nbsp;interactions	Lin-Smith-2010
HRK	SEPT7	0.00239212	Genetic&nbsp;interactions	Lin-Smith-2010
TM2D2	PARP1	0.0023641	Genetic&nbsp;interactions	Lin-Smith-2010
PSMD2	PQBP1	0.00231931	Genetic&nbsp;interactions	Lin-Smith-2010
HRK	STAMBP	0.00228136	Genetic&nbsp;interactions	Lin-Smith-2010
HSPA6	SFRP1	0.00226203	Genetic&nbsp;interactions	Lin-Smith-2010
PSMD2	MATR3	0.00222115	Genetic&nbsp;interactions	Lin-Smith-2010
BNIP3L	DNAJB6	0.00216948	Genetic&nbsp;interactions	Lin-Smith-2010
TNFSF4	ADAM17	0.0021432	Genetic&nbsp;interactions	Lin-Smith-2010
NFKB1	MATR3	0.00211668	Genetic&nbsp;interactions	Lin-Smith-2010
HSPA6	CCNG2	0.00206913	Genetic&nbsp;interactions	Lin-Smith-2010
CASP3	SOCS2	0.00205137	Genetic&nbsp;interactions	Lin-Smith-2010
TM2D2	CDKN1A	0.00199925	Genetic&nbsp;interactions	Lin-Smith-2010
PPP1R15A	RBBP4	0.00199269	Genetic&nbsp;interactions	Lin-Smith-2010
SFRP1	RHEB	0.00199179	Genetic&nbsp;interactions	Lin-Smith-2010
FAS	PPP1R15A	0.001972	Genetic&nbsp;interactions	Lin-Smith-2010
SEC63	BCL2A1	0.00197038	Genetic&nbsp;interactions	Lin-Smith-2010
PDCD6	MYCN	0.0019694	Genetic&nbsp;interactions	Lin-Smith-2010
SOCS2	HSPA4	0.00195827	Genetic&nbsp;interactions	Lin-Smith-2010
WSB1	SLC25A4	0.00190605	Genetic&nbsp;interactions	Lin-Smith-2010
PQBP1	SLC25A4	0.00189899	Genetic&nbsp;interactions	Lin-Smith-2010
CCDC141	SHISA4	0.00185298	Genetic&nbsp;interactions	Lin-Smith-2010
HRAS	RERG	0.00182174	Genetic&nbsp;interactions	Lin-Smith-2010
OTUB1	UNC5B	0.00180216	Genetic&nbsp;interactions	Lin-Smith-2010
HRK	ASB3	0.00178862	Genetic&nbsp;interactions	Lin-Smith-2010
CDK7	PCNA	0.00177755	Genetic&nbsp;interactions	Lin-Smith-2010
TNFRSF25	PDCD6	0.00174458	Genetic&nbsp;interactions	Lin-Smith-2010
LIG4	RELT	0.00172427	Genetic&nbsp;interactions	Lin-Smith-2010
BAK1	FAIM	0.00172364	Genetic&nbsp;interactions	Lin-Smith-2010
CCDC141	FAS	0.00170429	Genetic&nbsp;interactions	Lin-Smith-2010
CASP6	IFT57	0.00170045	Genetic&nbsp;interactions	Lin-Smith-2010
TNIP2	CCNH	0.00170016	Genetic&nbsp;interactions	Lin-Smith-2010
ISG15	NFKB1	0.0016933	Genetic&nbsp;interactions	Lin-Smith-2010
HRK	BNIP2	0.00166555	Genetic&nbsp;interactions	Lin-Smith-2010
MPC2	ZFAND5	0.00164723	Genetic&nbsp;interactions	Lin-Smith-2010
RIT1	SEPT7	0.00164232	Genetic&nbsp;interactions	Lin-Smith-2010
ECT2	OTUB1	0.00163478	Genetic&nbsp;interactions	Lin-Smith-2010
MATR3	RIT1	0.00163343	Genetic&nbsp;interactions	Lin-Smith-2010
BCL2	MCRS1	0.00162947	Genetic&nbsp;interactions	Lin-Smith-2010
SOCS2	UNC5B	0.00161962	Genetic&nbsp;interactions	Lin-Smith-2010
PCNA	PDCD2	0.00161103	Genetic&nbsp;interactions	Lin-Smith-2010
GAPDH	CCNH	0.00160914	Genetic&nbsp;interactions	Lin-Smith-2010
PARP1	SOCS2	0.00157033	Genetic&nbsp;interactions	Lin-Smith-2010
BAK1	RBBP4	0.00156818	Genetic&nbsp;interactions	Lin-Smith-2010
TNFAIP3	PDCD10	0.00156629	Genetic&nbsp;interactions	Lin-Smith-2010
SEC63	TAX1BP1	0.00155533	Genetic&nbsp;interactions	Lin-Smith-2010
MCRS1	RBBP4	0.00153749	Genetic&nbsp;interactions	Lin-Smith-2010
BCL2	CCNH	0.00153627	Genetic&nbsp;interactions	Lin-Smith-2010
ISG15	UNC5B	0.00152462	Genetic&nbsp;interactions	Lin-Smith-2010
CASP3	RELT	0.00151301	Genetic&nbsp;interactions	Lin-Smith-2010
CDKN1A	STAMBP	0.00149841	Genetic&nbsp;interactions	Lin-Smith-2010
GAPDH	ADAM17	0.00148284	Genetic&nbsp;interactions	Lin-Smith-2010
PDCD2	SLC25A4	0.00145962	Genetic&nbsp;interactions	Lin-Smith-2010
SEPT7	PHLDA1	0.0014547	Genetic&nbsp;interactions	Lin-Smith-2010
STAMBP	SHISA4	0.00142868	Genetic&nbsp;interactions	Lin-Smith-2010
BNIP3L	IFT57	0.00141721	Genetic&nbsp;interactions	Lin-Smith-2010
BCL2	ADAM17	0.00141569	Genetic&nbsp;interactions	Lin-Smith-2010
PDCD10	MCL1	0.00141391	Genetic&nbsp;interactions	Lin-Smith-2010
TNFSF4	MYCN	0.0013996	Genetic&nbsp;interactions	Lin-Smith-2010
SOCS2	RIT1	0.00138813	Genetic&nbsp;interactions	Lin-Smith-2010
STAMBP	PHLDA1	0.00138734	Genetic&nbsp;interactions	Lin-Smith-2010
PDCD10	CCNG2	0.00137734	Genetic&nbsp;interactions	Lin-Smith-2010
SOCS2	SOCS6	0.00137714	Genetic&nbsp;interactions	Lin-Smith-2010
PQBP1	RERG	0.00137239	Genetic&nbsp;interactions	Lin-Smith-2010
FAS	MATR3	0.00137037	Genetic&nbsp;interactions	Lin-Smith-2010
SIAH1	CDK7	0.00136923	Genetic&nbsp;interactions	Lin-Smith-2010
MPC2	MAPK7	0.00135792	Genetic&nbsp;interactions	Lin-Smith-2010
BNIP3L	ASB3	0.00135602	Genetic&nbsp;interactions	Lin-Smith-2010
STAMBP	CCNG2	0.0013515	Genetic&nbsp;interactions	Lin-Smith-2010
SEPT7	ZFAND5	0.00135095	Genetic&nbsp;interactions	Lin-Smith-2010
BCL2A1	ZFAND5	0.00132429	Genetic&nbsp;interactions	Lin-Smith-2010
STAT1	ECT2	0.00131968	Genetic&nbsp;interactions	Lin-Smith-2010
MATR3	RERG	0.0013143	Genetic&nbsp;interactions	Lin-Smith-2010
ISG15	SOCS6	0.00129636	Genetic&nbsp;interactions	Lin-Smith-2010
BNIP3	STAMBP	0.0012963	Genetic&nbsp;interactions	Lin-Smith-2010
ZFAND5	ADAM17	0.00129611	Genetic&nbsp;interactions	Lin-Smith-2010
MAPK6	MCRS1	0.00129379	Genetic&nbsp;interactions	Lin-Smith-2010
STAMBP	ZFAND5	0.00128839	Genetic&nbsp;interactions	Lin-Smith-2010
LIG4	MCL1	0.00127551	Genetic&nbsp;interactions	Lin-Smith-2010
ADAM17	RERG	0.00126782	Genetic&nbsp;interactions	Lin-Smith-2010
HRK	AKAP12	0.00126753	Genetic&nbsp;interactions	Lin-Smith-2010
TNIP2	CASP3	0.00125638	Genetic&nbsp;interactions	Lin-Smith-2010
PDCD2	SFRP1	0.00123668	Genetic&nbsp;interactions	Lin-Smith-2010
NFKB1	SLC25A4	0.0012336	Genetic&nbsp;interactions	Lin-Smith-2010
MCL1	SOCS2	0.00122958	Genetic&nbsp;interactions	Lin-Smith-2010
SIAH1	IFT57	0.00121484	Genetic&nbsp;interactions	Lin-Smith-2010
SOCS2	CCNG2	0.00119778	Genetic&nbsp;interactions	Lin-Smith-2010
ECT2	PAWR	0.00119523	Genetic&nbsp;interactions	Lin-Smith-2010
STAT1	CDKN1A	0.00119284	Genetic&nbsp;interactions	Lin-Smith-2010
HRK	STAT5B	0.00119113	Genetic&nbsp;interactions	Lin-Smith-2010
CDK7	ZFAND5	0.00118987	Genetic&nbsp;interactions	Lin-Smith-2010
TAX1BP1	FAIM	0.00118413	Genetic&nbsp;interactions	Lin-Smith-2010
CDK7	RERG	0.00116389	Genetic&nbsp;interactions	Lin-Smith-2010
CASP3	SHISA4	0.00115255	Genetic&nbsp;interactions	Lin-Smith-2010
BNIP2	SOCS6	0.00113443	Genetic&nbsp;interactions	Lin-Smith-2010
PDCD4	HSPA2	0.0011247	Genetic&nbsp;interactions	Lin-Smith-2010
TP53BP2	RELT	0.0011098	Genetic&nbsp;interactions	Lin-Smith-2010
TNFSF4	SFRP1	0.00109708	Genetic&nbsp;interactions	Lin-Smith-2010
CDKN1A	BNIP2	0.00109394	Genetic&nbsp;interactions	Lin-Smith-2010
TNFSF4	FAIM	0.00108369	Genetic&nbsp;interactions	Lin-Smith-2010
STAT5B	PAWR	0.00108008	Genetic&nbsp;interactions	Lin-Smith-2010
PARP1	SLC25A4	0.00107691	Genetic&nbsp;interactions	Lin-Smith-2010
ISG15	ZFAND5	0.00107488	Genetic&nbsp;interactions	Lin-Smith-2010
PCNA	AKAP12	0.00106939	Genetic&nbsp;interactions	Lin-Smith-2010
PSMD2	SHISA4	0.00106053	Genetic&nbsp;interactions	Lin-Smith-2010
HRK	RBBP4	0.00105579	Genetic&nbsp;interactions	Lin-Smith-2010
AKAP12	MYCN	0.00104727	Genetic&nbsp;interactions	Lin-Smith-2010
AKAP12	RELT	0.00104203	Genetic&nbsp;interactions	Lin-Smith-2010
CDK7	MAPK6	0.0010319	Genetic&nbsp;interactions	Lin-Smith-2010
TP53BP2	SLC25A4	0.0010319	Genetic&nbsp;interactions	Lin-Smith-2010
TNFAIP3	PCNA	0.00103101	Genetic&nbsp;interactions	Lin-Smith-2010
BNIP2	HSPA14	0.00102783	Genetic&nbsp;interactions	Lin-Smith-2010
SOCS6	RELT	0.00101572	Genetic&nbsp;interactions	Lin-Smith-2010
HRK	RERG	0.00100207	Genetic&nbsp;interactions	Lin-Smith-2010
BNIP3	HSPA4	0.000998294	Genetic&nbsp;interactions	Lin-Smith-2010
RERG	ASB3	0.000988066	Genetic&nbsp;interactions	Lin-Smith-2010
CDKN1A	MYCN	0.000984383	Genetic&nbsp;interactions	Lin-Smith-2010
STAT5B	MYCN	0.00098414	Genetic&nbsp;interactions	Lin-Smith-2010
TP53BP2	ECT2	0.000980942	Genetic&nbsp;interactions	Lin-Smith-2010
PCNA	FAIM	0.000979054	Genetic&nbsp;interactions	Lin-Smith-2010
SEC63	FAIM	0.000975101	Genetic&nbsp;interactions	Lin-Smith-2010
CCNG2	PAWR	0.000974425	Genetic&nbsp;interactions	Lin-Smith-2010
SIAH1	MYCN	0.000974006	Genetic&nbsp;interactions	Lin-Smith-2010
HSPA4	RERG	0.000970542	Genetic&nbsp;interactions	Lin-Smith-2010
BNIP3	PSMD2	0.000962265	Genetic&nbsp;interactions	Lin-Smith-2010
BNIP3L	AKAP12	0.000960962	Genetic&nbsp;interactions	Lin-Smith-2010
SOCS6	SLC25A4	0.000944425	Genetic&nbsp;interactions	Lin-Smith-2010
RIT1	BNIP3L	0.000944176	Genetic&nbsp;interactions	Lin-Smith-2010
BNIP3L	SOCS6	0.000936697	Genetic&nbsp;interactions	Lin-Smith-2010
MAPK6	PDCD2	0.000935235	Genetic&nbsp;interactions	Lin-Smith-2010
RELT	SHISA4	0.000933884	Genetic&nbsp;interactions	Lin-Smith-2010
CASP6	ZFAND5	0.000931888	Genetic&nbsp;interactions	Lin-Smith-2010
ECT2	AKAP12	0.000921046	Genetic&nbsp;interactions	Lin-Smith-2010
TNFRSF25	RIT1	0.000911511	Genetic&nbsp;interactions	Lin-Smith-2010
SFRP1	SLC25A4	0.000898006	Genetic&nbsp;interactions	Lin-Smith-2010
MAPK6	STAT1	0.00088949	Genetic&nbsp;interactions	Lin-Smith-2010
PCNA	FAS	0.000881495	Genetic&nbsp;interactions	Lin-Smith-2010
GAPDH	TP53BP2	0.000872221	Genetic&nbsp;interactions	Lin-Smith-2010
BCL2	PARP1	0.000869047	Genetic&nbsp;interactions	Lin-Smith-2010
MAPK7	TAX1BP1	0.000861741	Genetic&nbsp;interactions	Lin-Smith-2010
SEC63	ZFAND5	0.000860808	Genetic&nbsp;interactions	Lin-Smith-2010
BCL2	BNIP3L	0.000848314	Genetic&nbsp;interactions	Lin-Smith-2010
RIT1	SOCS6	0.000848256	Genetic&nbsp;interactions	Lin-Smith-2010
HRK	PDCD4	0.000845525	Genetic&nbsp;interactions	Lin-Smith-2010
TNFRSF25	SHISA4	0.000831432	Genetic&nbsp;interactions	Lin-Smith-2010
TP53BP2	MCL1	0.000820961	Genetic&nbsp;interactions	Lin-Smith-2010
ZFAND5	UNC5B	0.000820619	Genetic&nbsp;interactions	Lin-Smith-2010
STAT5B	RFC1	0.000812103	Genetic&nbsp;interactions	Lin-Smith-2010
TNFAIP3	CDKN1A	0.000802636	Genetic&nbsp;interactions	Lin-Smith-2010
TNFAIP3	STAT5B	0.000802438	Genetic&nbsp;interactions	Lin-Smith-2010
ECT2	PHLDA1	0.00080157	Genetic&nbsp;interactions	Lin-Smith-2010
GAPDH	SOCS6	0.000798284	Genetic&nbsp;interactions	Lin-Smith-2010
SIAH1	TNFAIP3	0.000794174	Genetic&nbsp;interactions	Lin-Smith-2010
SIAH1	CDKN1A	0.000774281	Genetic&nbsp;interactions	Lin-Smith-2010
AKAP12	PHLDA1	0.00077081	Genetic&nbsp;interactions	Lin-Smith-2010
MAPK7	PAWR	0.000765777	Genetic&nbsp;interactions	Lin-Smith-2010
GAPDH	BAX	0.000764929	Genetic&nbsp;interactions	Lin-Smith-2010
SOCS6	HSPA14	0.000762455	Genetic&nbsp;interactions	Lin-Smith-2010
FAS	ECT2	0.000759216	Genetic&nbsp;interactions	Lin-Smith-2010
TNIP2	PHLDA1	0.000753045	Genetic&nbsp;interactions	Lin-Smith-2010
NFKB1	PDCD4	0.000752239	Genetic&nbsp;interactions	Lin-Smith-2010
BNIP3	ECT2	0.000748972	Genetic&nbsp;interactions	Lin-Smith-2010
STAT5B	SHISA4	0.000745931	Genetic&nbsp;interactions	Lin-Smith-2010
TP53BP2	RERG	0.000745743	Genetic&nbsp;interactions	Lin-Smith-2010
SIAH1	SHISA4	0.000738249	Genetic&nbsp;interactions	Lin-Smith-2010
RIT1	CCNG2	0.00073778	Genetic&nbsp;interactions	Lin-Smith-2010
RBBP4	AKAP12	0.000737743	Genetic&nbsp;interactions	Lin-Smith-2010
MAPK6	MYCN	0.000734047	Genetic&nbsp;interactions	Lin-Smith-2010
TNIP2	CCNG2	0.000733591	Genetic&nbsp;interactions	Lin-Smith-2010
ECT2	RERG	0.000728151	Genetic&nbsp;interactions	Lin-Smith-2010
SIAH1	HSPA14	0.000727487	Genetic&nbsp;interactions	Lin-Smith-2010
BCL2	GAPDH	0.000722961	Genetic&nbsp;interactions	Lin-Smith-2010
MCL1	BAX	0.000719974	Genetic&nbsp;interactions	Lin-Smith-2010
SIAH1	MCL1	0.00071691	Genetic&nbsp;interactions	Lin-Smith-2010
FAIM	HSPA14	0.000716129	Genetic&nbsp;interactions	Lin-Smith-2010
BCL2	FAIM	0.000715826	Genetic&nbsp;interactions	Lin-Smith-2010
GAPDH	MCL1	0.000712751	Genetic&nbsp;interactions	Lin-Smith-2010
MAPK6	UNC5B	0.000711676	Genetic&nbsp;interactions	Lin-Smith-2010
CDKN1A	CCNG2	0.000705809	Genetic&nbsp;interactions	Lin-Smith-2010
BNIP3	SOCS6	0.000702044	Genetic&nbsp;interactions	Lin-Smith-2010
HSPA14	SHISA4	0.000701024	Genetic&nbsp;interactions	Lin-Smith-2010
ZFAND5	RFC1	0.000698454	Genetic&nbsp;interactions	Lin-Smith-2010
RBBP4	BAX	0.000689067	Genetic&nbsp;interactions	Lin-Smith-2010
CCNG2	FAIM	0.000687464	Genetic&nbsp;interactions	Lin-Smith-2010
RFC1	RERG	0.000683205	Genetic&nbsp;interactions	Lin-Smith-2010
FAS	BAX	0.00068191	Genetic&nbsp;interactions	Lin-Smith-2010
BAX	RERG	0.000654009	Genetic&nbsp;interactions	Lin-Smith-2010
MAPK7	SLC25A4	0.000645538	Genetic&nbsp;interactions	Lin-Smith-2010
FAS	PHLDA1	0.000635376	Genetic&nbsp;interactions	Lin-Smith-2010
BCL2	ZFAND5	0.000631923	Genetic&nbsp;interactions	Lin-Smith-2010
HSPA14	RERG	0.000618388	Genetic&nbsp;interactions	Lin-Smith-2010
PDCD4	ECT2	0.000614397	Genetic&nbsp;interactions	Lin-Smith-2010
MAPK6	RIT1	0.000609959	Genetic&nbsp;interactions	Lin-Smith-2010
MCL1	RERG	0.000609397	Genetic&nbsp;interactions	Lin-Smith-2010
FAS	RBBP4	0.000608119	Genetic&nbsp;interactions	Lin-Smith-2010
MAPK6	SOCS6	0.000605128	Genetic&nbsp;interactions	Lin-Smith-2010
BNIP3	RBBP4	0.000599914	Genetic&nbsp;interactions	Lin-Smith-2010
RBBP4	ZFAND5	0.000596254	Genetic&nbsp;interactions	Lin-Smith-2010
MAPK7	AKAP12	0.000590112	Genetic&nbsp;interactions	Lin-Smith-2010
RBBP4	RERG	0.000583237	Genetic&nbsp;interactions	Lin-Smith-2010
BNIP3	ZFAND5	0.0005821	Genetic&nbsp;interactions	Lin-Smith-2010
MAPK6	BAX	0.000579844	Genetic&nbsp;interactions	Lin-Smith-2010
SIAH1	MAPK6	0.000577376	Genetic&nbsp;interactions	Lin-Smith-2010
FAS	RERG	0.000577179	Genetic&nbsp;interactions	Lin-Smith-2010
PDCD4	SOCS6	0.000575901	Genetic&nbsp;interactions	Lin-Smith-2010
MAPK7	SOCS6	0.000575211	Genetic&nbsp;interactions	Lin-Smith-2010
MAPK6	SHISA4	0.000556373	Genetic&nbsp;interactions	Lin-Smith-2010
GAPDH	MAPK7	0.000545647	Genetic&nbsp;interactions	Lin-Smith-2010
PDCD4	SHISA4	0.000529501	Genetic&nbsp;interactions	Lin-Smith-2010
PDCD4	HSPA14	0.000521782	Genetic&nbsp;interactions	Lin-Smith-2010
MAPK6	RBBP4	0.000517097	Genetic&nbsp;interactions	Lin-Smith-2010
MAPK6	FAS	0.000511726	Genetic&nbsp;interactions	Lin-Smith-2010
PDCD4	CCNG2	0.000500896	Genetic&nbsp;interactions	Lin-Smith-2010
MAPK7	CCNG2	0.000500296	Genetic&nbsp;interactions	Lin-Smith-2010
MAPK6	RERG	0.000490788	Genetic&nbsp;interactions	Lin-Smith-2010
MAPK7	FAS	0.000486427	Genetic&nbsp;interactions	Lin-Smith-2010
BNIP3	PDCD4	0.00048044	Genetic&nbsp;interactions	Lin-Smith-2010
BNIP3	MAPK7	0.000479864	Genetic&nbsp;interactions	Lin-Smith-2010
TNFAIP3	ZFAND5	1.21348	Pathway	PATHWAYCOMMONS-CELL_MAP; Wu-Stein-2010
SEC63	HSPA5	1	Pathway	PATHWAYCOMMONS-IMID
BAK1	MCL1	0.666522	Pathway	PATHWAYCOMMONS-NCI_NATURE
BNIP3	RHEB	0.519591	Pathway	PATHWAYCOMMONS-NCI_NATURE
BCL2L1	BIK	0.498167	Pathway	PATHWAYCOMMONS-IMID; Wu-Stein-2010
BCL2L11	MCL1	0.460406	Pathway	Wu-Stein-2010
SLC25A5	SLC25A4	0.417734	Pathway	Wu-Stein-2010
BCL2	BIK	0.380707	Pathway	PATHWAYCOMMONS-IMID; Wu-Stein-2010
BCL2L11	BAX	0.368969	Pathway	PATHWAYCOMMONS-IMID
CDK7	CCNH	0.332535	Pathway	PATHWAYCOMMONS-NCI_NATURE; Wu-Stein-2010
BCL2L11	BCL2	0.316646	Pathway	PATHWAYCOMMONS-IMID; Wu-Stein-2010
NFKBIA	PAWR	0.229523	Pathway	PATHWAYCOMMONS-NCI_NATURE; Wu-Stein-2010
STAT1	STAT5B	0.205188	Pathway	PATHWAYCOMMONS-CELL_MAP; Wu-Stein-2010
BCL2L1	BAX	0.174118	Pathway	PATHWAYCOMMONS-IMID; Wu-Stein-2010
CASP3	BIRC5	0.147065	Pathway	PATHWAYCOMMONS-IMID
BCL2	BAX	0.134317	Pathway	PATHWAYCOMMONS-IMID; Wu-Stein-2010
BCL2L11	CASP3	0.12323	Pathway	PATHWAYCOMMONS-NCI_NATURE; Wu-Stein-2010
BCL2A1	NFKB1	0.114609	Pathway	PATHWAYCOMMONS-NCI_NATURE; Wu-Stein-2010
IKBKG	ZFAND5	0.105739	Pathway	Wu-Stein-2010
BAK1	HSPA5	0.0976444	Pathway	Wu-Stein-2010
NFKB1	PAWR	0.0944345	Pathway	PATHWAYCOMMONS-NCI_NATURE; Wu-Stein-2010
BAK1	BAX	0.094301	Pathway	Wu-Stein-2010
PARP1	CASP3	0.0906058	Pathway	PATHWAYCOMMONS-NCI_NATURE; Wu-Stein-2010
BCL2L11	BCL2L1	0.0739992	Pathway	Wu-Stein-2010
STAT1	BCL2L1	0.0701649	Pathway	PATHWAYCOMMONS-NCI_NATURE
BAK1	BCL2L1	0.0538793	Pathway	Wu-Stein-2010
TNFAIP3	NFKB1	0.0534524	Pathway	PATHWAYCOMMONS-NCI_NATURE
BCL2	CASP3	0.0509333	Pathway	PATHWAYCOMMONS-NCI_NATURE; Wu-Stein-2010
CASP3	BAX	0.0462717	Pathway	PATHWAYCOMMONS-NCI_NATURE
PCNA	RFC1	0.0446946	Pathway	Wu-Stein-2010
CASP3	NGFRAP1	0.0425034	Pathway	Wu-Stein-2010
BAK1	BCL2	0.0375558	Pathway	Wu-Stein-2010
BCL2	STAT1	0.0331201	Pathway	PATHWAYCOMMONS-NCI_NATURE
IKBKG	TNFAIP3	0.031382	Pathway	Wu-Stein-2010
CASP3	TNFRSF25	0.029525	Pathway	Wu-Stein-2010
BCL2	BCL2L1	0.0181391	Pathway	Wu-Stein-2010
NFKB1	NFKBIA	0.0178061	Pathway	PATHWAYCOMMONS-NCI_NATURE; Wu-Stein-2010
MAPK6	STAT5B	0.0164378	Pathway	Wu-Stein-2010
CASP3	RFC1	0.0158868	Pathway	Wu-Stein-2010
PCNA	CDKN1A	0.013333	Pathway	Wu-Stein-2010
IKBKG	NFKBIA	0.011273	Pathway	Wu-Stein-2010
MAPK7	STAT5B	0.0105001	Pathway	Wu-Stein-2010
CASP3	CASP6	0.00910943	Pathway	Wu-Stein-2010
SOCS2	STAT5B	0.00854496	Pathway	Wu-Stein-2010
PSMD2	CDKN1A	0.00830582	Pathway	Wu-Stein-2010
CDK7	CDKN1A	0.0070438	Pathway	Wu-Stein-2010
CDKN1A	CCNH	0.00692246	Pathway	Wu-Stein-2010
NFKB1	BCL2L1	0.00544956	Pathway	Wu-Stein-2010
NFKB1	FAS	0.00533112	Pathway	Wu-Stein-2010
BCL2	NFKB1	0.00379854	Pathway	Wu-Stein-2010
IKBKG	NFKB1	0.00335251	Pathway	Wu-Stein-2010
CDK7	CCNH	1.65561	Physical&nbsp;interactions	BIOGRID-SMALL-SCALE-STUDIES; Havugimana-Emili-2012; IREF-PUBMED; Varjosalo-Gstaiger-2013 A
PCNA	CDKN1A	1.38988	Physical&nbsp;interactions	BIOGRID-SMALL-SCALE-STUDIES; IREF-DIP; IREF-PUBMED; Rual-Vidal-2005 B
CCDC141	RRAD	1	Physical&nbsp;interactions	Blandin-Richard-2013
BAK1	MCL1	0.999112	Physical&nbsp;interactions	BIOGRID-SMALL-SCALE-STUDIES; IREF-DIP; IREF-PUBMED
BCL2L1	BIK	0.759591	Physical&nbsp;interactions	BIOGRID-SMALL-SCALE-STUDIES; Rual-Vidal-2005 B
BAK1	BCL2L1	0.750203	Physical&nbsp;interactions	BIOGRID-SMALL-SCALE-STUDIES; Rual-Vidal-2005 B
BCL2	BIK	0.507181	Physical&nbsp;interactions	BIOGRID-SMALL-SCALE-STUDIES; IREF-DIP
BCL2L11	BCL2L1	0.454883	Physical&nbsp;interactions	BIOGRID-SMALL-SCALE-STUDIES; IREF-PUBMED
BCL2L11	BCL2	0.449148	Physical&nbsp;interactions	BIOGRID-SMALL-SCALE-STUDIES; IREF-PUBMED
BNIP2	HSPA1A	0.434924	Physical&nbsp;interactions	Blandin-Richard-2013
HSPA6	HSPA1A	0.431595	Physical&nbsp;interactions	Havugimana-Emili-2012; Kristensen-Foster-2012
BNIP3	BNIP3L	0.362725	Physical&nbsp;interactions	Rual-Vidal-2005 B
TP53BP2	BCL2L1	0.308752	Physical&nbsp;interactions	IREF-DIP; Vinayagam-Wanker-2011
CASP3	CASP6	0.281052	Physical&nbsp;interactions	BIOGRID-SMALL-SCALE-STUDIES; IREF-DIP; IREF-INNATEDB
MCL1	BAX	0.255791	Physical&nbsp;interactions	BIOGRID-SMALL-SCALE-STUDIES; IREF-DIP; IREF-INNATEDB
BCL2L11	BAX	0.236743	Physical&nbsp;interactions	IREF-DIP
TNIP2	NFKB1	0.220842	Physical&nbsp;interactions	BIOGRID-SMALL-SCALE-STUDIES; Bouwmeester-Superti-Furga-2004; IREF-DIP
HSPA1A	HSPA2	0.209792	Physical&nbsp;interactions	Havugimana-Emili-2012
HRK	BCL2A1	0.205032	Physical&nbsp;interactions	BIOGRID-SMALL-SCALE-STUDIES
GAPDH	MAPK7	0.200705	Physical&nbsp;interactions	BIOGRID-SMALL-SCALE-STUDIES; Varjosalo-Gstaiger-2013 A
BCL2L11	MCL1	0.194452	Physical&nbsp;interactions	BIOGRID-SMALL-SCALE-STUDIES; IREF-INNATEDB
BCL2A1	BAX	0.190635	Physical&nbsp;interactions	BIOGRID-SMALL-SCALE-STUDIES; IREF-INNATEDB
BCL2A1	BIK	0.164062	Physical&nbsp;interactions	BIOGRID-SMALL-SCALE-STUDIES
BCL2	TP53BP2	0.148009	Physical&nbsp;interactions	BIOGRID-SMALL-SCALE-STUDIES; IREF-DIP
BCL2L1	BAX	0.146828	Physical&nbsp;interactions	BIOGRID-SMALL-SCALE-STUDIES; IREF-INNATEDB
NFKBIA	HSPA4	0.146717	Physical&nbsp;interactions	IREF-DIP
NFKB1	HSPA4	0.141055	Physical&nbsp;interactions	BIOGRID-SMALL-SCALE-STUDIES; IREF-DIP
TNFRSF25	DAP3	0.126327	Physical&nbsp;interactions	BIOGRID-SMALL-SCALE-STUDIES
NFKB1	MATR3	0.112458	Physical&nbsp;interactions	Bouwmeester-Superti-Furga-2004
HSPA5	HSPA1L	0.110419	Physical&nbsp;interactions	Havugimana-Emili-2012; Kristensen-Foster-2012
PCNA	RFC1	0.110003	Physical&nbsp;interactions	BIOGRID-SMALL-SCALE-STUDIES; Havugimana-Emili-2012
BNIP3	RHEB	0.107406	Physical&nbsp;interactions	BIOGRID-SMALL-SCALE-STUDIES
LIG4	NDUFA13	0.101559	Physical&nbsp;interactions	Woods-Monteiro-2012
LIG4	MCRS1	0.101559	Physical&nbsp;interactions	Woods-Monteiro-2012
LIG4	GAPDH	0.101559	Physical&nbsp;interactions	Woods-Monteiro-2012
PYCARD	BAX	0.0994969	Physical&nbsp;interactions	IREF-INNATEDB
HSPA6	HSPA1L	0.0974939	Physical&nbsp;interactions	Havugimana-Emili-2012
ECT2	OTUB1	0.0971449	Physical&nbsp;interactions	Woods-Monteiro-2012
HSPA5	HSPA1A	0.09666	Physical&nbsp;interactions	Havugimana-Emili-2012; Kristensen-Foster-2012
HRK	MCL1	0.093413	Physical&nbsp;interactions	BIOGRID-SMALL-SCALE-STUDIES
BNIP3L	RHEB	0.0828647	Physical&nbsp;interactions	BIOGRID-SMALL-SCALE-STUDIES
ISG15	HSPA1A	0.0819232	Physical&nbsp;interactions	Zhao-Krug-2005
ISG15	RBBP4	0.0819232	Physical&nbsp;interactions	Zhao-Krug-2005
ISG15	STAT1	0.0819232	Physical&nbsp;interactions	Zhao-Krug-2005
MCL1	BIK	0.0747469	Physical&nbsp;interactions	BIOGRID-SMALL-SCALE-STUDIES
HSPA6	HSPA5	0.0747283	Physical&nbsp;interactions	Havugimana-Emili-2012
IKBKG	DAP3	0.0735221	Physical&nbsp;interactions	Bouwmeester-Superti-Furga-2004
SLC25A5	ASB3	0.0713037	Physical&nbsp;interactions	Andresen-Flores-Morales-2014
NFKB1	NFKBIA	0.0707908	Physical&nbsp;interactions	BIOGRID-SMALL-SCALE-STUDIES; Bouwmeester-Superti-Furga-2004; IREF-DIP; IREF-INNATEDB
STAMBP	OTUB1	0.066205	Physical&nbsp;interactions	Sowa-Harper-2009
HSPA5	HSPA4	0.0659014	Physical&nbsp;interactions	Havugimana-Emili-2012
HRK	BCL2L1	0.0655905	Physical&nbsp;interactions	BIOGRID-SMALL-SCALE-STUDIES
FAS	PDCD6	0.0648952	Physical&nbsp;interactions	BIOGRID-SMALL-SCALE-STUDIES
GAPDH	HSPA1L	0.0600534	Physical&nbsp;interactions	Kristensen-Foster-2012
BCL2A1	BCL2L11	0.0595965	Physical&nbsp;interactions	BIOGRID-SMALL-SCALE-STUDIES
CASP3	MCL1	0.0591378	Physical&nbsp;interactions	BIOGRID-SMALL-SCALE-STUDIES; IREF-INNATEDB
IKBKG	ZFAND5	0.0566021	Physical&nbsp;interactions	BIOGRID-SMALL-SCALE-STUDIES
BAK1	BAX	0.0564029	Physical&nbsp;interactions	BIOGRID-SMALL-SCALE-STUDIES
TNFAIP3	TNIP2	0.0560869	Physical&nbsp;interactions	BIOGRID-SMALL-SCALE-STUDIES
IKBKG	NFKBIA	0.0496386	Physical&nbsp;interactions	BIOGRID-SMALL-SCALE-STUDIES; Bouwmeester-Superti-Furga-2004; IREF-DIP; IREF-INNATEDB
PCNA	PDCD10	0.0486115	Physical&nbsp;interactions	Kristensen-Foster-2012
STAT1	PAWR	0.0461531	Physical&nbsp;interactions	Kristensen-Foster-2012
HRK	BCL2	0.0458627	Physical&nbsp;interactions	BIOGRID-SMALL-SCALE-STUDIES
BAX	SLC25A4	0.0445843	Physical&nbsp;interactions	BIOGRID-SMALL-SCALE-STUDIES
BNIP3	BCL2L1	0.0439392	Physical&nbsp;interactions	BIOGRID-SMALL-SCALE-STUDIES
NFKBIA	SLC25A5	0.0436583	Physical&nbsp;interactions	Bouwmeester-Superti-Furga-2004
IKBKG	NFKB1	0.0415311	Physical&nbsp;interactions	BIOGRID-SMALL-SCALE-STUDIES; Bouwmeester-Superti-Furga-2004; IREF-DIP
TNFAIP3	TAX1BP1	0.0390018	Physical&nbsp;interactions	BIOGRID-SMALL-SCALE-STUDIES
BCL2	BNIP2	0.0384076	Physical&nbsp;interactions	BIOGRID-SMALL-SCALE-STUDIES
CDKN1A	OTUB1	0.0353538	Physical&nbsp;interactions	Vinayagam-Wanker-2011
CDKN1A	RBBP4	0.0344919	Physical&nbsp;interactions	Vinayagam-Wanker-2011
GAPDH	TRAP1	0.0338855	Physical&nbsp;interactions	BIOGRID-SMALL-SCALE-STUDIES
BCL2	BNIP3	0.0307235	Physical&nbsp;interactions	BIOGRID-SMALL-SCALE-STUDIES
BAK1	BCL2	0.0301339	Physical&nbsp;interactions	BIOGRID-SMALL-SCALE-STUDIES
MAPK6	CASP6	0.0296324	Physical&nbsp;interactions	Vinayagam-Wanker-2011
NFKBIA	SLC25A4	0.0281983	Physical&nbsp;interactions	BIOGRID-SMALL-SCALE-STUDIES
NFKB1	HSPA1A	0.0277615	Physical&nbsp;interactions	IREF-INNATEDB
IKBKG	PARP1	0.0276886	Physical&nbsp;interactions	Bouwmeester-Superti-Furga-2004
HRAS	RHEB	0.0270776	Physical&nbsp;interactions	BIOGRID-SMALL-SCALE-STUDIES
NFKBIA	HSPA5	0.0257122	Physical&nbsp;interactions	Bouwmeester-Superti-Furga-2004
IKBKG	TNIP2	0.0247078	Physical&nbsp;interactions	BIOGRID-SMALL-SCALE-STUDIES
HSPA1A	HSPA1L	0.0245883	Physical&nbsp;interactions	Havugimana-Emili-2012
NFKB1	HSPA1L	0.0242115	Physical&nbsp;interactions	Bouwmeester-Superti-Furga-2004
NFKBIA	HSPA1L	0.0237392	Physical&nbsp;interactions	Bouwmeester-Superti-Furga-2004
BCL2	BNIP3L	0.0237035	Physical&nbsp;interactions	BIOGRID-SMALL-SCALE-STUDIES
ISG15	GAPDH	0.0199364	Physical&nbsp;interactions	BIOGRID-SMALL-SCALE-STUDIES
IKBKG	HSPA6	0.0197583	Physical&nbsp;interactions	Bouwmeester-Superti-Furga-2004
PARP1	HSPA2	0.0196459	Physical&nbsp;interactions	BIOGRID-SMALL-SCALE-STUDIES
HSPA4	PHLDA1	0.0193889	Physical&nbsp;interactions	BIOGRID-SMALL-SCALE-STUDIES
IKBKG	HSPA1A	0.0179551	Physical&nbsp;interactions	BIOGRID-SMALL-SCALE-STUDIES; IREF-INNATEDB
HSPA5	PAWR	0.0178697	Physical&nbsp;interactions	BIOGRID-SMALL-SCALE-STUDIES
CASP3	BIRC5	0.0176072	Physical&nbsp;interactions	BIOGRID-SMALL-SCALE-STUDIES
IKBKG	SLC25A5	0.0160615	Physical&nbsp;interactions	Bouwmeester-Superti-Furga-2004
HSPA5	TRAP1	0.0157346	Physical&nbsp;interactions	BIOGRID-SMALL-SCALE-STUDIES
NFKB1	DPF2	0.0154827	Physical&nbsp;interactions	BIOGRID-SMALL-SCALE-STUDIES
NFKBIA	GPS1	0.0153382	Physical&nbsp;interactions	BIOGRID-SMALL-SCALE-STUDIES
NFKBIA	CASP3	0.0150904	Physical&nbsp;interactions	IREF-INNATEDB
MCL1	BCL2L1	0.0143918	Physical&nbsp;interactions	BIOGRID-SMALL-SCALE-STUDIES
SIAH1	GAPDH	0.0138688	Physical&nbsp;interactions	BIOGRID-SMALL-SCALE-STUDIES
CDKN1A	GAPDH	0.0132188	Physical&nbsp;interactions	BIOGRID-SMALL-SCALE-STUDIES
MCL1	HSPA1A	0.0126301	Physical&nbsp;interactions	BIOGRID-SMALL-SCALE-STUDIES
CASP3	BAX	0.0118587	Physical&nbsp;interactions	BIOGRID-SMALL-SCALE-STUDIES
HSPA5	MAPK7	0.0112928	Physical&nbsp;interactions	BIOGRID-SMALL-SCALE-STUDIES
PSMD2	CDKN1A	0.0107602	Physical&nbsp;interactions	BIOGRID-SMALL-SCALE-STUDIES
IKBKG	HSPA5	0.00945929	Physical&nbsp;interactions	Bouwmeester-Superti-Furga-2004
BCL2	BAX	0.00924764	Physical&nbsp;interactions	BIOGRID-SMALL-SCALE-STUDIES
STAT1	CASP3	0.00895105	Physical&nbsp;interactions	BIOGRID-SMALL-SCALE-STUDIES
IKBKG	HSPA1L	0.00873341	Physical&nbsp;interactions	Bouwmeester-Superti-Furga-2004
NFKBIA	STAT1	0.00826332	Physical&nbsp;interactions	BIOGRID-SMALL-SCALE-STUDIES
CDKN1A	CASP3	0.00785093	Physical&nbsp;interactions	BIOGRID-SMALL-SCALE-STUDIES
IKBKG	TNFAIP3	0.00776438	Physical&nbsp;interactions	BIOGRID-SMALL-SCALE-STUDIES
PCNA	OTUB1	0.00743427	Physical&nbsp;interactions	BIOGRID-SMALL-SCALE-STUDIES
BCL2	BCL2L1	0.00706588	Physical&nbsp;interactions	BIOGRID-SMALL-SCALE-STUDIES
BCL2L11	HSPA4	0.00700895	Physical&nbsp;interactions	BIOGRID-SMALL-SCALE-STUDIES
PCNA	GAPDH	0.00658107	Physical&nbsp;interactions	BIOGRID-SMALL-SCALE-STUDIES
BCL2	CASP3	0.00633565	Physical&nbsp;interactions	BIOGRID-SMALL-SCALE-STUDIES
PCNA	MCL1	0.0062082	Physical&nbsp;interactions	BIOGRID-SMALL-SCALE-STUDIES
BCL2	HSPA1A	0.00620097	Physical&nbsp;interactions	BIOGRID-SMALL-SCALE-STUDIES
MAPK7	HSPA4	0.00592212	Physical&nbsp;interactions	BIOGRID-SMALL-SCALE-STUDIES
MCL1	HSPA4	0.00529086	Physical&nbsp;interactions	BIOGRID-SMALL-SCALE-STUDIES
IKBKG	CDKN1A	0.00509404	Physical&nbsp;interactions	BIOGRID-SMALL-SCALE-STUDIES
BAX	HSPA4	0.00486211	Physical&nbsp;interactions	BIOGRID-SMALL-SCALE-STUDIES
ISG15	HSPA4	0.00485471	Physical&nbsp;interactions	BIOGRID-SMALL-SCALE-STUDIES
PARP1	CASP3	0.00440702	Physical&nbsp;interactions	BIOGRID-SMALL-SCALE-STUDIES
PARP1	CDKN1A	0.00425862	Physical&nbsp;interactions	BIOGRID-SMALL-SCALE-STUDIES
IKBKG	BCL2	0.00411085	Physical&nbsp;interactions	BIOGRID-SMALL-SCALE-STUDIES
BCL2	PARP1	0.00343668	Physical&nbsp;interactions	BIOGRID-SMALL-SCALE-STUDIES
NFKB1	PARP1	0.00328345	Physical&nbsp;interactions	BIOGRID-SMALL-SCALE-STUDIES
IKBKG	HSPA4	0.00216135	Physical&nbsp;interactions	BIOGRID-SMALL-SCALE-STUDIES
PCNA	PARP1	0.00212018	Physical&nbsp;interactions	BIOGRID-SMALL-SCALE-STUDIES
BCL2	BAX	1.27102	Predicted	I2D-BIND-Rat2Human; I2D-MGI-Mouse2Human
IKBKG	NFKBIA	1	Predicted	I2D-BIND-Rat2Human
CDK7	CCNH	1	Predicted	I2D-Yu-Vidal-2008-GoldStd-Yeast2Human
SEC63	HSPA5	1	Predicted	I2D-Yu-Vidal-2008-GoldStd-Yeast2Human
BNIP3	RHEB	0.8848	Predicted	I2D-INNATEDB-Mouse2Human
SIAH1	GAPDH	0.816497	Predicted	I2D-BIND-Rat2Human
HRK	BCL2L1	0.765367	Predicted	I2D-BIND-Rat2Human
BCL2L11	BCL2L1	0.653448	Predicted	I2D-INNATEDB-Mouse2Human
MCL1	BIK	0.488027	Predicted	I2D-BIND-Rat2Human
PCNA	RFC1	0.478814	Predicted	I2D-Yu-Vidal-2008-GoldStd-Yeast2Human
BCL2L11	BAX	0.420555	Predicted	I2D-INNATEDB-Mouse2Human
BCL2	BIK	0.407279	Predicted	I2D-MGI-Mouse2Human
BCL2L1	BIK	0.380216	Predicted	I2D-MGI-Mouse2Human
BCL2L11	BCL2	0.3592	Predicted	I2D-BIND-Rat2Human
BCL2A1	BCL2L11	0.280577	Predicted	I2D-BIND-Rat2Human
MCL1	BAX	0.24828	Predicted	I2D-BIND-Rat2Human
NFKBIA	HSPA4	0.207097	Predicted	I2D-INNATEDB-Mouse2Human
BCL2	BNIP3	0.193905	Predicted	I2D-INNATEDB-Mouse2Human
STAT1	FAS	0.189451	Predicted	I2D-INNATEDB-Mouse2Human
BCL2A1	MCL1	0.18642	Predicted	I2D-BIND-Rat2Human
BCL2L11	MCL1	0.146343	Predicted	I2D-BIND-Rat2Human
TNFAIP3	TNIP2	0.138788	Predicted	I2D-INNATEDB-Mouse2Human
BCL2	HRAS	0.134473	Predicted	I2D-INNATEDB-Mouse2Human
TNFAIP3	TAX1BP1	0.120977	Predicted	I2D-INNATEDB-Mouse2Human
TNIP2	NFKB1	0.0754058	Predicted	I2D-INNATEDB-Mouse2Human
TNFAIP3	NFKBIA	0.0507165	Predicted	I2D-INNATEDB-Mouse2Human
BCL2	NFKB1	0.0312501	Predicted	I2D-INNATEDB-Mouse2Human
BNIP3	BNIP3L	2	Shared&nbsp;protein&nbsp;domains	INTERPRO; PFAM
TNIP2	CEP55	2	Shared&nbsp;protein&nbsp;domains	INTERPRO; PFAM
MPC2	MPC1	2	Shared&nbsp;protein&nbsp;domains	INTERPRO; PFAM
PPP1R15B	PPP1R15A	2	Shared&nbsp;protein&nbsp;domains	INTERPRO; PFAM
GAPDHS	GAPDH	2	Shared&nbsp;protein&nbsp;domains	INTERPRO; PFAM
PDCD2L	PDCD2	1.08799	Shared&nbsp;protein&nbsp;domains	INTERPRO; PFAM
RELL1	RELT	0.999999	Shared&nbsp;protein&nbsp;domains	INTERPRO; PFAM
TM2D1	TM2D3	0.85473	Shared&nbsp;protein&nbsp;domains	INTERPRO; PFAM
TM2D2	TM2D3	0.85473	Shared&nbsp;protein&nbsp;domains	INTERPRO; PFAM
TM2D2	TM2D1	0.85473	Shared&nbsp;protein&nbsp;domains	INTERPRO; PFAM
BCL2	BCL2L1	0.378908	Shared&nbsp;protein&nbsp;domains	INTERPRO; PFAM
BAK1	BAX	0.212996	Shared&nbsp;protein&nbsp;domains	INTERPRO; PFAM
MCL1	BAX	0.212996	Shared&nbsp;protein&nbsp;domains	INTERPRO; PFAM
BAK1	MCL1	0.212996	Shared&nbsp;protein&nbsp;domains	INTERPRO; PFAM
BCL2A1	BAX	0.212996	Shared&nbsp;protein&nbsp;domains	INTERPRO; PFAM
BCL2A1	BAK1	0.212996	Shared&nbsp;protein&nbsp;domains	INTERPRO; PFAM
BCL2A1	MCL1	0.212995	Shared&nbsp;protein&nbsp;domains	INTERPRO; PFAM
CASP3	CASP6	0.188435	Shared&nbsp;protein&nbsp;domains	INTERPRO; PFAM
BCL2L1	BAX	0.172297	Shared&nbsp;protein&nbsp;domains	INTERPRO; PFAM
BAK1	BCL2L1	0.172297	Shared&nbsp;protein&nbsp;domains	INTERPRO; PFAM
MCL1	BCL2L1	0.172297	Shared&nbsp;protein&nbsp;domains	INTERPRO; PFAM
BCL2A1	BCL2L1	0.172297	Shared&nbsp;protein&nbsp;domains	INTERPRO; PFAM
BCL2	BAX	0.172297	Shared&nbsp;protein&nbsp;domains	INTERPRO; PFAM
BAK1	BCL2	0.172297	Shared&nbsp;protein&nbsp;domains	INTERPRO; PFAM
BCL2	MCL1	0.172297	Shared&nbsp;protein&nbsp;domains	INTERPRO; PFAM
BCL2A1	BCL2	0.172297	Shared&nbsp;protein&nbsp;domains	INTERPRO; PFAM
HSPA2	HSPA14	0.155276	Shared&nbsp;protein&nbsp;domains	INTERPRO; PFAM
HSPA4	HSPA14	0.155276	Shared&nbsp;protein&nbsp;domains	INTERPRO; PFAM
HSPA4	HSPA2	0.155276	Shared&nbsp;protein&nbsp;domains	INTERPRO; PFAM
HSPA1L	HSPA14	0.155276	Shared&nbsp;protein&nbsp;domains	INTERPRO; PFAM
HSPA1L	HSPA2	0.155276	Shared&nbsp;protein&nbsp;domains	INTERPRO; PFAM
HSPA1L	HSPA4	0.155276	Shared&nbsp;protein&nbsp;domains	INTERPRO; PFAM
HSPA1A	HSPA14	0.155276	Shared&nbsp;protein&nbsp;domains	INTERPRO; PFAM
HSPA1A	HSPA2	0.155276	Shared&nbsp;protein&nbsp;domains	INTERPRO; PFAM
HSPA1A	HSPA4	0.155276	Shared&nbsp;protein&nbsp;domains	INTERPRO; PFAM
HSPA1A	HSPA1L	0.155276	Shared&nbsp;protein&nbsp;domains	INTERPRO; PFAM
HSPA5	HSPA14	0.155276	Shared&nbsp;protein&nbsp;domains	INTERPRO; PFAM
HSPA5	HSPA2	0.155276	Shared&nbsp;protein&nbsp;domains	INTERPRO; PFAM
HSPA5	HSPA4	0.155276	Shared&nbsp;protein&nbsp;domains	INTERPRO; PFAM
HSPA5	HSPA1L	0.155276	Shared&nbsp;protein&nbsp;domains	INTERPRO; PFAM
HSPA5	HSPA1A	0.155276	Shared&nbsp;protein&nbsp;domains	INTERPRO; PFAM
HSPA6	HSPA14	0.155276	Shared&nbsp;protein&nbsp;domains	INTERPRO; PFAM
HSPA6	HSPA2	0.155276	Shared&nbsp;protein&nbsp;domains	INTERPRO; PFAM
HSPA6	HSPA4	0.155276	Shared&nbsp;protein&nbsp;domains	INTERPRO; PFAM
HSPA6	HSPA1L	0.155276	Shared&nbsp;protein&nbsp;domains	INTERPRO; PFAM
HSPA6	HSPA1A	0.155276	Shared&nbsp;protein&nbsp;domains	INTERPRO; PFAM
HSPA6	HSPA5	0.155276	Shared&nbsp;protein&nbsp;domains	INTERPRO; PFAM
TNFAIP3	ZFAND5	0.142268	Shared&nbsp;protein&nbsp;domains	INTERPRO; PFAM
STAT1	STAT5B	0.135672	Shared&nbsp;protein&nbsp;domains	INTERPRO; PFAM
TNFAIP3	OTUB1	0.0991769	Shared&nbsp;protein&nbsp;domains	INTERPRO; PFAM
CD70	TNFSF4	0.0910297	Shared&nbsp;protein&nbsp;domains	INTERPRO; PFAM
SOCS2	SOCS6	0.061561	Shared&nbsp;protein&nbsp;domains	INTERPRO; PFAM
CCNH	CCNG2	0.0615381	Shared&nbsp;protein&nbsp;domains	INTERPRO; PFAM
FAS	TNFRSF25	0.0596798	Shared&nbsp;protein&nbsp;domains	INTERPRO; PFAM
SLC25A5	SLC25A4	0.0490855	Shared&nbsp;protein&nbsp;domains	INTERPRO; PFAM
LIG4	ECT2	0.0472913	Shared&nbsp;protein&nbsp;domains	INTERPRO; PFAM
NFKB1	FAS	0.0470913	Shared&nbsp;protein&nbsp;domains	INTERPRO; PFAM
SEC63	DNAJB6	0.044299	Shared&nbsp;protein&nbsp;domains	INTERPRO; PFAM
PARP1	ECT2	0.0407493	Shared&nbsp;protein&nbsp;domains	INTERPRO; PFAM
LIG4	PARP1	0.040282	Shared&nbsp;protein&nbsp;domains	INTERPRO; PFAM
LIG4	RFC1	0.0379369	Shared&nbsp;protein&nbsp;domains	INTERPRO; PFAM
ECT2	RFC1	0.0370205	Shared&nbsp;protein&nbsp;domains	INTERPRO; PFAM
PARP1	RFC1	0.0317458	Shared&nbsp;protein&nbsp;domains	INTERPRO; PFAM
RIT1	RHEB	0.0288596	Shared&nbsp;protein&nbsp;domains	INTERPRO; PFAM
WSB1	SOCS6	0.028267	Shared&nbsp;protein&nbsp;domains	INTERPRO; PFAM
SOCS2	WSB1	0.0281618	Shared&nbsp;protein&nbsp;domains	INTERPRO; PFAM
TNFRSF25	UNC5B	0.0278976	Shared&nbsp;protein&nbsp;domains	INTERPRO; PFAM
FAS	UNC5B	0.0274051	Shared&nbsp;protein&nbsp;domains	INTERPRO; PFAM
HRAS	RIT1	0.0269636	Shared&nbsp;protein&nbsp;domains	INTERPRO; PFAM
RRAD	RERG	0.0260215	Shared&nbsp;protein&nbsp;domains	INTERPRO; PFAM
HRAS	RHEB	0.0259939	Shared&nbsp;protein&nbsp;domains	INTERPRO; PFAM
SOCS6	ASB3	0.0233479	Shared&nbsp;protein&nbsp;domains	INTERPRO; PFAM
SOCS2	ASB3	0.0232748	Shared&nbsp;protein&nbsp;domains	INTERPRO; PFAM
RRAD	RAB40B	0.022293	Shared&nbsp;protein&nbsp;domains	INTERPRO; PFAM
NFKB1	TNFRSF25	0.0212007	Shared&nbsp;protein&nbsp;domains	INTERPRO; PFAM
MNT	MYCN	0.0209625	Shared&nbsp;protein&nbsp;domains	INTERPRO; PFAM
CCDC141	UNC5B	0.0202129	Shared&nbsp;protein&nbsp;domains	INTERPRO; PFAM
RAB40B	RERG	0.0199292	Shared&nbsp;protein&nbsp;domains	INTERPRO; PFAM
NFKB1	UNC5B	0.0190004	Shared&nbsp;protein&nbsp;domains	INTERPRO; PFAM
WSB1	ASB3	0.0183691	Shared&nbsp;protein&nbsp;domains	INTERPRO; PFAM
SOCS6	RAB40B	0.0155544	Shared&nbsp;protein&nbsp;domains	INTERPRO; PFAM
SOCS2	RAB40B	0.0154906	Shared&nbsp;protein&nbsp;domains	INTERPRO; PFAM
PYCARD	IGFLR1	0.0144357	Shared&nbsp;protein&nbsp;domains	INTERPRO
TNFRSF25	IGFLR1	0.0128794	Shared&nbsp;protein&nbsp;domains	INTERPRO
FAS	IGFLR1	0.0123954	Shared&nbsp;protein&nbsp;domains	INTERPRO
RHEB	RERG	0.0110539	Shared&nbsp;protein&nbsp;domains	INTERPRO
STAT5B	SOCS6	0.010678	Shared&nbsp;protein&nbsp;domains	PFAM
STAT1	SOCS6	0.010678	Shared&nbsp;protein&nbsp;domains	PFAM
SOCS2	STAT5B	0.0106118	Shared&nbsp;protein&nbsp;domains	PFAM
STAT1	SOCS2	0.0106118	Shared&nbsp;protein&nbsp;domains	PFAM
HRAS	RERG	0.010535	Shared&nbsp;protein&nbsp;domains	INTERPRO
RRAD	RHEB	0.010292	Shared&nbsp;protein&nbsp;domains	INTERPRO
RAB40B	ASB3	0.0101444	Shared&nbsp;protein&nbsp;domains	INTERPRO; PFAM
RIT1	RAB40B	0.00998141	Shared&nbsp;protein&nbsp;domains	INTERPRO
HRAS	RRAD	0.00980868	Shared&nbsp;protein&nbsp;domains	INTERPRO
NFKBIA	ASB3	0.00897407	Shared&nbsp;protein&nbsp;domains	INTERPRO; PFAM
CDK7	MAPK6	0.00712469	Shared&nbsp;protein&nbsp;domains	INTERPRO; PFAM
CDK7	MAPK7	0.00596414	Shared&nbsp;protein&nbsp;domains	INTERPRO; PFAM
DAP3	SEPT7	0.0048346	Shared&nbsp;protein&nbsp;domains	INTERPRO
NFKB1	NFKBIA	0.003483	Shared&nbsp;protein&nbsp;domains	PFAM
MAPK6	MAPK7	0.00270933	Shared&nbsp;protein&nbsp;domains	PFAM
