# Supplementary material for: Time-course gene profiling and networks in demethylated retinoblastoma cell line
Source: Oncotarget. 2015 Jun 25;6(27):23688–707. doi: 10.18632/oncotarget.4644 (PMC4695145; doi:10.18632/oncotarget.4644)
Supplement: Supplementary file 8 [file oncotarget-06-23688-s008.xlsx]

## Sheet: GeneMania interactions Markers
Gene 1	Gene 2	Weight	Network group	Networks
FAM178A	E2F3	0.0432473	Co-expression	Boldrick-Relman-2002; Gysin-McMahon-2012
TM2D1	CDH11	0.0330849	Co-expression	Ramaswamy-Golub-2001
DAPK1	E2F3	0.0287393	Co-expression	Boldrick-Relman-2002; Ramaswamy-Golub-2001
TWIST1	CDH11	0.0281763	Co-expression	Bild-Nevins-2006 B; Ramaswamy-Golub-2001
UVRAG	E2F3	0.0267399	Co-expression	Boldrick-Relman-2002
TIA1	E2F3	0.0266254	Co-expression	Boldrick-Relman-2002
NUP153	E2F3	0.0262068	Co-expression	Gysin-McMahon-2012; Ramaswamy-Golub-2001
TMEM260	E2F3	0.026049	Co-expression	Boldrick-Relman-2002
MTCP1	DEK	0.025778	Co-expression	Boldrick-Relman-2002
RPS6KA1	SYK	0.0251515	Co-expression	Boldrick-Relman-2002; Gysin-McMahon-2012
TIA1	UVRAG	0.0242155	Co-expression	Boldrick-Relman-2002
NUP153	DEK	0.0238775	Co-expression	Bild-Nevins-2006 B; Ramaswamy-Golub-2001
CDKN2C	DEK	0.0237878	Co-expression	Boldrick-Relman-2002
TLK1	E2F3	0.0237211	Co-expression	Boldrick-Relman-2002
GRHL3	MYCN	0.0231499	Co-expression	Boldrick-Relman-2002
POSTN	CDH11	0.0227449	Co-expression	Bild-Nevins-2006 B; Ramaswamy-Golub-2001
SH3KBP1	SYK	0.0226657	Co-expression	Boldrick-Relman-2002
ZMYM3	MYCN	0.0219405	Co-expression	Ramaswamy-Golub-2001
SENP1	DEK	0.0218797	Co-expression	Boldrick-Relman-2002
TRUB2	MDM4	0.0207925	Co-expression	Boldrick-Relman-2002
BCL2	MDM4	0.0184952	Co-expression	Boldrick-Relman-2002
TMEM260	TIA1	0.0182933	Co-expression	Gysin-McMahon-2012
RPS6KA1	CDH11	0.0178362	Co-expression	Ramaswamy-Golub-2001
SCLY	MYCN	0.0176419	Co-expression	Boldrick-Relman-2002
DEK	SYK	0.0175439	Co-expression	Boldrick-Relman-2002
E2F3	KIF14	0.0169787	Co-expression	Bild-Nevins-2006 B; Ramaswamy-Golub-2001
CDKN2C	SYK	0.0158853	Co-expression	Boldrick-Relman-2002
FAM178A	NUP153	0.0148726	Co-expression	Gysin-McMahon-2012
NUP153	KIF14	0.014757	Co-expression	Ramaswamy-Golub-2001
TLK1	MDM4	0.013887	Co-expression	Boldrick-Relman-2002
UVRAG	MDM4	0.0138221	Co-expression	Bild-Nevins-2006 B
ZMYM3	E2F3	0.0118696	Co-expression	Ramaswamy-Golub-2001
BCL2	E2F3	0.0117201	Co-expression	Ramaswamy-Golub-2001
TWIST1	MYCN	0.0116976	Co-expression	Gysin-McMahon-2012
POSTN	MYCN	0.0116886	Co-expression	Boldrick-Relman-2002
POSTN	TWIST1	0.0109633	Co-expression	Bild-Nevins-2006 B
BCL2	DAPK1	0.0098581	Co-expression	Ramaswamy-Golub-2001
DAPK1	MYCN	0.00784027	Co-expression	Ramaswamy-Golub-2001
DEK	KIF14	0.00562741	Co-expression	Gysin-McMahon-2012
