# Supplementary material for: Time-course gene profiling and networks in demethylated retinoblastoma cell line
Source: Oncotarget. 2015 Jun 25;6(27):23688–707. doi: 10.18632/oncotarget.4644 (PMC4695145; doi:10.18632/oncotarget.4644)
Supplement: Supplementary file 9 [file oncotarget-06-23688-s009.xlsx]

## Sheet: Uniprot-Refseq-Pscan
Refseq ID from corresponding Uniprot Acc used in Pscan analysis
48h			72h			96h
Uniprot	Refseq		Uniprot	Refseq		Uniprot	Refseq
O00541	NM_001243225		Q16611	NM_001188		P78536	NM_003183
O00541	NM_014303		Q13323	NM_001197		Q02952	NM_005100
O15350	NM_001126240		Q9UMX3	NM_032515		Q02952	NM_144497
O15350	NM_001126241		Q9UMX3	XM_005247037		Q02952	XM_005267233
O15350	NM_001126242		Q14790	NM_001080124		Q02952	XM_005267234
O15350	NM_001204184		Q14790	NM_001080125		Q02952	XM_005267235
O15350	NM_001204185		Q14790	NM_001228		Q9Y575	NM_001164165
O15350	NM_001204186		Q14790	NM_033355		Q9Y575	NM_001201965
O15350	NM_001204187		Q14790	NM_033356		Q9Y575	NM_016115
O15350	NM_001204188		Q14790	NM_033358		Q9Y575	NM_145863
O15350	NM_001204189		Q14790	XM_005246886		Q32M88	NM_025092
O15350	NM_001204190		Q14790	XM_005246887		Q32M88	XM_006718334
O15350	NM_001204191		Q14790	XM_005246888		Q07812	NM_001291428
O15350	NM_001204192		Q14790	XM_005246889		Q07812	NM_001291431
O15350	NM_005427		Q14790	XM_005246890		Q07812	NM_004324
O75146	NM_003959		Q14790	XM_005246891		Q07812	NM_138761
O75167	NM_001100164		Q14790	XM_005246892		Q07812	NM_138763
O75167	NM_001100165		Q14790	XM_006712789		Q07812	NM_138764
O75167	NM_001100166		Q14790	XM_006712790		Q07817	NM_001191
O75167	NM_014721		Q14790	XM_006712793		Q07817	NM_138578
O95057	NM_145173		Q8WXF8	NM_001270614		Q07817	XM_005260486
O95411	NM_004740		Q8WXF8	NM_001270615		Q07817	XM_005260487
P01100	NM_005252		Q8WXF8	NM_133328		O15392	NM_001012270
P04637	NM_000546		P25445	NM_000043		O15392	NM_001012271
P04637	NM_001126112		P25445	NM_152871		O15392	NM_001168
P04637	NM_001126113		P25445	NM_152872		Q12982	NM_004330
P04637	NM_001126114		P01100	NM_005252		O60238	NM_004331
P04637	NM_001126115		P15407	NM_005438		P42574	NM_004346
P04637	NM_001126116		Q00613	NM_005526		P42574	NM_032991
P04637	NM_001126117		P08107	NM_005345		P55212	NM_001226
P04637	NM_001126118		P08107	NM_005346		P55212	NM_032992
P04637	NM_001276695		P51617	NM_001025242		Q9UKL3	NM_001137667
P04637	NM_001276696		P51617	NM_001025243		Q9UKL3	NM_001137668
P04637	NM_001276697		P51617	NM_001569		Q9UKL3	NM_012115
P04637	NM_001276698		P17275	NM_002229		Q16589	NM_004354
P04637	NM_001276699		Q15759	NM_002751		P51946	NM_001239
P04637	NM_001276760		P53778	NM_002969		P32970	NM_001252
P04637	NM_001276761		Q13387	NM_012324		P38936	NM_000389
P07437	NM_178014		Q00987	NM_001145339		P38936	NM_001220777
P08107	NM_005345		Q00987	NM_001278462		P38936	NM_001220778
P08107	NM_005346		Q00987	NM_002392		P38936	NM_001291549
P17275	NM_002229		Q00987	XM_005268872		P38936	NM_078467
P19438	NM_001065		Q00987	XM_006719399		Q53EZ4	NM_001127182
P19532	NM_006521		Q969V6	NM_001282660		Q53EZ4	NM_018131
P25445	NM_000043		Q969V6	NM_001282661		P51398	NM_001199849
P25445	NM_152871		Q969V6	NM_020831		P51398	NM_001199850
P25445	NM_152872		Q969V6	XM_005261694		P51398	NM_001199851
P30281	NM_001136017		P61916	NM_006432		P51398	NM_004632
P30281	NM_001136125		Q8N6M0	NM_001286745		P51398	NM_033657
P30281	NM_001136126		Q8N6M0	NM_016023		P51398	XM_005245480
P30281	NM_001287427		O15297	NM_003620		P51398	XM_005245481
P30281	NM_001287434		Q96S79	NM_033315		O75190	NM_005494
P30281	NM_001760		Q9NS23	NM_001206957		O75190	NM_058246
P38936	NM_000389		Q9NS23	NM_007182		Q92785	NM_006268
P38936	NM_001220777		Q9NS23	NM_170712		Q9H8V3	NM_001258315
P38936	NM_001220778		Q9NS23	NM_170713		Q9H8V3	NM_001258316
P38936	NM_001291549		Q9NS23	NM_170714		Q9H8V3	NM_018098
P38936	NM_078467		P55042	NM_001128850		Q9H8V3	XM_006713523
P41002	NM_001761		P55042	NM_004165		O14681	NM_001290135
P42771	NM_000077		P31947	NM_006142		O14681	NM_004879
P42771	NM_001195132		Q86VP1	NM_001079864		Q9NVQ4	NM_001033030
P42771	NM_058197		Q86VP1	NM_001206901		Q9NVQ4	NM_001033031
P42771	XM_005251343		Q86VP1	NM_001206902		Q9NVQ4	NM_001033032
P51397	NM_004394		Q86VP1	NM_006024		Q9NVQ4	NM_018147
P51617	NM_001025242		Q8IUC6	NM_182919		P04406	NM_001256799
P51617	NM_001025243		Q9H0E2	NM_019009		P04406	NM_001289745
P51617	NM_001569		O15350	NM_001126240		P04406	NM_001289746
P53778	NM_002969		O15350	NM_001126241		P04406	NM_002046
P54652	NM_021979		O15350	NM_001126242		P60983	NM_004124
P61916	NM_006432		O15350	NM_001204184		Q13098	NM_004127
Q00613	NM_005526		O15350	NM_001204185		Q13098	NM_212492
Q04206	NM_001145138		O15350	NM_001204186		Q13098	XM_005256363
Q04206	NM_001243984		O15350	NM_001204187		P01112	NM_001130442
Q04206	NM_021975		O15350	NM_001204188		P01112	NM_005343
Q07812	NM_001291428		O15350	NM_001204189		P01112	NM_176795
Q07812	NM_001291431		O15350	NM_001204190		P01112	XM_006718217
Q07812	NM_004324		O15350	NM_001204191		P01112	XM_006725136
Q07812	NM_138761		O15350	NM_001204192		Q0VDF9	NM_016299
Q07812	NM_138763		O15350	NM_005427		P34931	NM_005527
Q07812	NM_138764		Q12933	NM_021138		P34931	XM_005249071
Q07817	NM_001191		Q13263	NM_005762		P34931	XM_005249073
Q07817	NM_138578					P34931	XM_005272816
Q07817	XM_005260486					P34931	XM_005272817
Q07817	XM_005260487					P34931	XM_005274973
Q12933	NM_021138					P34931	XM_005274974
Q13098	NM_004127					P34931	XM_005275401
Q13098	NM_212492					P34931	XM_005275402
Q13098	XM_005256363					P54652	NM_021979
Q13263	NM_005762					P34932	NM_002154
Q13323	NM_001197					P11021	NM_005347
Q13387	NM_012324					Q9NWB7	NM_018010
Q15025	NM_001252385					Q9H665	NM_024660
Q15025	NM_001252386					P05161	NM_005101
Q15025	NM_001252390					P49917	NM_001098268
Q15025	NM_001252391					P49917	NM_002312
Q15025	NM_001252392					P49917	NM_206937
Q15025	NM_001252393					P49917	XM_005254056
Q15025	NM_001258454					P49917	XM_005254057
Q15025	NM_001258455					P49917	XM_005254058
Q15025	NM_001258456					P49917	XM_006719950
Q15025	NM_006058					P49917	XM_006719951
Q15025	XM_006714751					P49917	XM_006719952
Q15025	XM_006714752					Q9NX58	NM_001145725
Q15121	NM_003768					Q9NX58	NM_017816
Q15121	XM_005245564					Q16659	NM_002748
Q15121	XM_006711599					Q16659	XM_005254536
Q15628	NM_003789					Q16659	XM_005254537
Q15759	NM_002751					Q16659	XM_005254538
Q16589	NM_004354					Q16659	XM_005254539
Q16611	NM_001188					Q13164	NM_002749
Q86VP1	NM_001079864					Q13164	NM_139032
Q86VP1	NM_001206901					Q13164	NM_139033
Q86VP1	NM_001206902					Q13164	NM_139034
Q86VP1	NM_006024					Q13164	XM_005256719
Q8IUC6	NM_182919					Q13164	XM_006721560
Q8N2W9	NM_015897					P43243	NM_001194954
Q8NE71	NM_001025091					P43243	NM_001194955
Q8NE71	NM_001090					P43243	NM_001194956
Q8WXG6	NM_001135943					P43243	NM_001282278
Q8WXG6	NM_001135944					P43243	NM_018834
Q8WXG6	NM_003682					P43243	NM_199189
Q8WXG6	NM_130470					Q07820	NM_001197320
Q8WXG6	NM_130471					Q07820	NM_021960
Q8WXG6	NM_130472					Q07820	NM_182763
Q8WXG6	NM_130473					Q96EZ8	NM_001012300
Q8WXG6	NM_130474					Q96EZ8	NM_001278341
Q8WXG6	NM_130475					Q96EZ8	NM_006337
Q8WXG6	NM_130476					Q96EZ8	XM_005268572
Q8WXG6	XM_005253189					Q99583	NM_020310
Q8WXG6	XM_005253196					Q9Y5U8	NM_016098
Q8WXG6	XM_005253199					P04198	NM_005378
Q8WXG6	XM_005253201					Q9P0J0	NM_015965
Q8WXG6	XM_005253203					P19838	NM_001165412
Q8WXG6	XM_005253204					P19838	NM_003998
Q8WXG6	XM_005253205					P25963	NM_020529
Q92844	NM_001199135					Q00994	NM_014380
Q92844	NM_004180					Q00994	NM_206915
Q92844	NM_133484					Q00994	NM_206917
Q969V6	NM_001282660					O75414	NM_005793
Q969V6	NM_001282661					O75414	XM_005264792
Q969V6	NM_020831					O75414	XM_005264794
Q969V6	XM_005261694					Q96FW1	NM_017670
Q969Z4	NM_032871					P09874	NM_001618
Q969Z4	NM_152222					Q96IZ0	NM_002583
Q96G74	NM_001136157					Q96IZ0	XM_006719435
Q96G74	NM_001136158					P12004	NM_002592
Q96G74	NM_001136159					P12004	NM_182649
Q96G74	NM_017602					Q9BUL8	NM_007217
Q96G74	XM_006724537					Q9BUL8	NM_145859
Q96S79	NM_033315					Q9BUL8	NM_145860
Q99558	NM_003954					Q9BUL8	XM_005247086
Q99583	NM_020310					Q9BUL8	XM_005247087
Q9BXH1	NM_001127240					Q9BUL8	XM_005247088
Q9BXH1	NM_001127241					Q9BUL8	XM_006713485
Q9BXH1	NM_001127242					Q16342	NM_001199462
Q9BXH1	NM_014417					Q16342	NM_001199463
Q9BXH1	XM_005258740					Q16342	NM_001199464
Q9BXH1	XM_006723141					Q16342	NM_002598
Q9H0E2	NM_019009					Q16342	NM_144781
Q9HB75	NM_145886					Q53EL6	NM_014456
Q9HB75	NM_145887					Q53EL6	NM_145341
Q9NS23	NM_001206957					O14737	NM_004708
Q9NS23	NM_007182					O75340	NM_001267556
Q9NS23	NM_170712					O75340	NM_001267557
Q9NS23	NM_170713					O75340	NM_001267558
Q9NS23	NM_170714					O75340	NM_001267559
Q9NYR9	NM_001001349					O75340	NM_013232
Q9NYR9	NM_001144927					Q8WV24	NM_007350
Q9NYR9	NM_001144928					O75807	NM_014330
Q9NYR9	NM_001144929					O60828	NM_001032381
Q9NYR9	NM_017595					O60828	NM_001032382
Q9NYR9	XM_005257251					O60828	NM_001032383
Q9NYS0	NM_020345					O60828	NM_001032384
Q9NYS0	XM_005265076					O60828	NM_001167989
Q9NYS0	XM_005265077					O60828	NM_001167990
Q9NYS0	XM_005265078					O60828	NM_001167992
Q9UDY8	NM_006785					O60828	NM_005710
Q9UDY8	NM_173844					O60828	NM_144495
Q9UER7	NM_001141969					O60828	XM_005272571
Q9UER7	NM_001254717					O60828	XM_005272572
Q9UER7	NM_001350					Q13200	NM_001278708
Q9UMX3	NM_032515					Q13200	NM_001278709
Q9UMX3	XM_005247037					Q13200	NM_002808
Q9UQF2	NM_005456					Q9ULZ3	NM_013258
Q9Y4L1	NM_001130991					Q9ULZ3	NM_145182
Q9Y4L1	NM_006389					Q12829	NM_006822
Q9Y6K9	NM_001099856					Q09028	NM_001135255
Q9Y6K9	NM_001099857					Q09028	NM_001135256
Q9Y6K9	NM_001145255					Q09028	NM_005610
Q9Y6K9	NM_003639					Q969Z4	NM_032871
Q9Y6K9	XM_005274763					Q969Z4	NM_152222
						Q96A58	NM_001190726
						Q96A58	NM_032918
						P35251	NM_001204747
						P35251	NM_002913
						Q15382	NM_005614
						Q92963	NM_001256820
						Q92963	NM_001256821
						Q92963	NM_006912
						Q16181	NM_001788
						Q8N474	NM_003012
						Q96DD7	NM_198149
						P12235	NM_001151
						P05141	NM_001152
						O14508	NM_001270467
						O14508	NM_001270468
						O14508	NM_001270469
						O14508	NM_001270470
						O14508	NM_001270471
						O14508	NM_003877
						O14544	NM_004232
						O14544	XM_005266783
						O14544	XM_006722577
						O95630	NM_006463
						O95630	NM_201647
						O95630	NM_213622
						O95630	XM_005264088
						P42224	NM_007315
						P42224	NM_139266
						P42224	XM_006712718
						P51692	NM_012448
						Q86VP1	NM_001079864
						Q86VP1	NM_001206901
						Q86VP1	NM_001206902
						Q86VP1	NM_006024
						Q9BX74	NM_032027
						Q9BRN9	NM_025141
						Q9BRN9	NM_078474
						Q93038	NM_001039664
						Q93038	NM_003790
						Q93038	NM_148965
						Q93038	NM_148966
						Q93038	NM_148967
						Q93038	NM_148970
						P23510	NM_003326
						Q13625	NM_001031685
						Q13625	NM_005426
						Q12931	NM_001272049
						Q12931	NM_016292
						P68363	NM_006082
						Q8IZJ1	NM_001244889
						Q8IZJ1	NM_170744
						Q9Y6I7	NM_015626
						Q9Y6I7	NM_134265
						O76080	NM_001102420
						O76080	NM_001102421
						O76080	NM_001278243
						O76080	NM_001278244
						O76080	NM_001278245
						O76080	NM_006007
						Q13323	NM_001197
						P25445	NM_000043
						P25445	NM_152871
						P25445	NM_152872
						P08107	NM_005345
						P08107	NM_005346
						O15297	NM_003620
						P55042	NM_001128850
						P55042	NM_004165

## Sheet: Pscan-Jaspar 48h
TF_NAME	MATRIX_ID	Z_SCORE	P_VALUE	SAMPLE_AVERAGE	BACKGROUND_AVERAGE	SAMPLE_DEVSTD	SAMPLE_SIZE
SP1	MA0079.3	4.84366	6.26737e-07	0.952419	0.925585	0.0354852	90
SP2	MA0516.1	4.84	6.36e-07	0.916766	0.888369	0.0416743	90
NFYB	MA0502.1	4.62944	1.76444e-06	0.84415	0.819125	0.054931	90
KLF5	MA0599.1	4.50047	3.3257e-06	0.967342	0.943068	0.0397447	90
SP1	MA0079.2	4.14376	1.68358e-05	0.954962	0.933966	0.0351505	90
FLI1	MA0475.1	4.10682	1.95885e-05	0.898535	0.880094	0.0401825	90
Klf4	MA0039.2	4.04721	2.54602e-05	0.945969	0.921545	0.0473523	90
GABPA	MA0062.1	3.99998	3.08665e-05	0.893112	0.873809	0.0463075	90
NFYA	MA0060.2	3.99683	3.09441e-05	0.79337	0.774233	0.0548284	90
EGR1	MA0162.2	3.95485	3.76318e-05	0.907489	0.884943	0.0452984	90
NFKB1	MA0105.2	3.79116	7.33628e-05	0.855377	0.834755	0.0503613	90
ELK1	MA0028.1	3.74244	8.9226e-05	0.925222	0.910828	0.0354571	90
TFAP2A	MA0003.1	3.72274	9.74844e-05	0.972131	0.956995	0.0267642	90
Zfx	MA0146.2	3.58672	0.000165067	0.90247	0.88027	0.048815	90
Zfx	MA0146.1	3.58023	0.000169225	0.902615	0.880535	0.0486584	90
Erg	MA0474.1	3.55926	0.000182674	0.906065	0.890177	0.0396829	90
NRF1	MA0506.1	3.52555	0.000207867	0.882581	0.858876	0.0578602	90
ELK4	MA0076.2	3.47036	0.000255325	0.887256	0.869526	0.0463804	90
NFYA	MA0060.1	3.46079	0.000262663	0.852947	0.833624	0.0604312	90
NFKB1	MA0105.3	3.30467	0.000465695	0.874845	0.858936	0.0495846	90
GABPA	MA0062.2	3.26777	0.000533234	0.874915	0.857309	0.0497009	90
NFKB1	MA0105.1	3.25112	0.000562648	0.883727	0.867738	0.0521573	90
ELK4	MA0076.1	3.18853	0.000700284	0.85943	0.841667	0.0594177	90
SP1	MA0079.1	3.09651	0.000968743	0.94314	0.932172	0.0276291	90
Klf1	MA0493.1	3.03589	0.00118681	0.899018	0.884581	0.0372933	90
RELA	MA0107.1	2.96979	0.00146631	0.868627	0.853817	0.0498916	90
Ets1	MA0098.2	2.96058	0.00151495	0.865368	0.852993	0.0382258	90
E2F3	MA0469.1	2.9424	0.00161288	0.877376	0.860084	0.0456586	90
E2F4	MA0470.1	2.72561	0.003183	0.901459	0.884738	0.0472865	90
TFAP2A	MA0003.2	2.6778	0.0036748	0.847305	0.83448	0.0377898	90
MZF1_1-4	MA0056.1	2.63813	0.00415783	0.992911	0.985206	0.0126039	90
ZBTB33	MA0527.1	2.62329	0.00431811	0.801249	0.787554	0.0420782	90
Egr1	MA0162.1	2.56954	0.00503623	0.879873	0.86707	0.0470052	90
Spi1	MA0080.3	2.47925	0.00650481	0.856888	0.846917	0.0409277	90
ELF1	MA0473.1	2.46781	0.00672409	0.868024	0.856873	0.0439494	90
EHF	MA0598.1	2.44929	0.00707736	0.931869	0.916473	0.0625898	90
THAP1	MA0597.1	2.44033	0.00729005	0.942116	0.935269	0.0211614	90
REST	MA0138.2	2.43477	0.00736309	0.719039	0.709163	0.041771	90
REL	MA0101.1	2.28599	0.0110065	0.903207	0.893909	0.0426218	90
CREB1	MA0018.1	2.1569	0.015383	0.868179	0.858647	0.0417196	90
ETS1	MA0098.1	2.1559	0.0155239	0.997399	0.995365	0.00362944	90
Pax5	MA0014.1	2.12105	0.0168105	0.852282	0.846283	0.0283987	90
TFAP2C	MA0524.1	2.12064	0.0168738	0.874935	0.865282	0.0377971	90
REST	MA0138.1	2.10726	0.0174102	0.768504	0.760456	0.0364711	90
E2F1	MA0024.2	2.0534	0.0199067	0.915023	0.903411	0.0462375	90
E2F6	MA0471.1	2.00624	0.0222921	0.920794	0.910479	0.0428765	90
EBF1	MA0154.1	2.00355	0.0224267	0.907794	0.899188	0.0370873	90
SPIB	MA0081.1	2.00263	0.0225036	0.972447	0.96515	0.0278798	90
INSM1	MA0155.1	1.93559	0.0263056	0.881958	0.874207	0.0354048	90
PAX5	MA0014.2	1.93395	0.0264088	0.838226	0.831636	0.0298244	90
Mafb	MA0117.1	1.81471	0.0346204	0.943953	0.938157	0.0268457	90
EBF1	MA0154.2	1.73422	0.0412654	0.899101	0.891147	0.0378938	90
HINFP	MA0131.1	1.72373	0.0421549	0.836314	0.828582	0.0418103	90
Degrees of freedom: 30315

## Sheet: Pscan-Jaspar 72h
TF_NAME	MATRIX_ID	Z_SCORE	P_VALUE	SAMPLE_AVERAGE	BACKGROUND_AVERAGE	SAMPLE_DEVSTD	SAMPLE_SIZE
HINFP	MA0131.1	3.52941	0.000206732	0.852019	0.828582	0.0380446	41
ESR1	MA0112.1	3.24139	0.000590333	0.821921	0.80454	0.0337068	41
SP2	MA0516.1	3.03407	0.00120287	0.914729	0.888369	0.0358232	41
E2F4	MA0470.1	3.01818	0.00126426	0.91216	0.884738	0.0533418	41
E2F1	MA0024.2	2.68972	0.00356055	0.925934	0.903411	0.046899	41
NRF1	MA0506.1	2.66137	0.00386802	0.885376	0.858876	0.0673377	41
EGR1	MA0162.2	2.63864	0.00415141	0.907214	0.884943	0.0369886	41
FLI1	MA0475.1	2.62032	0.00437149	0.897515	0.880094	0.0405897	41
SP1	MA0079.3	2.60613	0.00457004	0.946967	0.925585	0.0308288	41
KLF5	MA0599.1	2.59688	0.00468832	0.96381	0.943068	0.0406161	41
Erg	MA0474.1	2.59528	0.00470114	0.907331	0.890177	0.0426599	41
E2F3	MA0469.1	2.36274	0.00903413	0.880648	0.860084	0.0534193	41
NFKB1	MA0105.3	2.21679	0.0132672	0.87473	0.858936	0.0457096	41
CREB1	MA0018.1	2.13945	0.0161257	0.872647	0.858647	0.0471647	41
NFYA	MA0060.2	2.11777	0.0169881	0.789242	0.774233	0.0611808	41
E2F1	MA0024.1	2.05681	0.0197752	0.867051	0.850644	0.0548805	41
REST	MA0138.2	2.03354	0.020882	0.721376	0.709163	0.0501084	41
NFKB1	MA0105.2	2.02317	0.0214626	0.851047	0.834755	0.0493862	41
REST	MA0138.1	1.93185	0.0265672	0.771382	0.760456	0.0446301	41
Klf4	MA0039.2	1.92592	0.0269953	0.938756	0.921545	0.0495911	41
Nr5a2	MA0505.1	1.90238	0.0284766	0.821982	0.808873	0.0440884	41
Myb	MA0100.1	1.87921	0.0300028	0.919838	0.907397	0.0467825	41
NFYB	MA0502.1	1.87382	0.030367	0.83412	0.819125	0.0576885	41
SP1	MA0079.2	1.76176	0.039012	0.947185	0.933966	0.0308402	41
RELA	MA0107.1	1.73636	0.0411587	0.866633	0.853817	0.0441249	41
NFKB1	MA0105.1	1.73334	0.0414164	0.880353	0.867738	0.0459133	41
Ets1	MA0098.2	1.70193	0.0442798	0.863525	0.852993	0.0389762	41
Degrees of freedom: 30266

## Sheet: Pscan-Jaspar 96h
TF_NAME	MATRIX_ID	Z_SCORE	P_VALUE	SAMPLE_AVERAGE	BACKGROUND_AVERAGE	SAMPLE_DEVSTD	SAMPLE_SIZE
ZBTB33	MA0527.1	6.53847	2.8532e-11	0.815245	0.787554	0.0459064	137
SP2	MA0516.1	6.18715	2.94517e-10	0.917796	0.888369	0.036788	137
E2F4	MA0470.1	5.8004	3.13418e-09	0.913596	0.884738	0.0481334	137
SP1	MA0079.3	5.67505	6.71209e-09	0.951075	0.925585	0.0342765	137
E2F3	MA0469.1	5.42648	2.74461e-08	0.885944	0.860084	0.0454298	137
SP1	MA0079.2	5.27371	6.48779e-08	0.955629	0.933966	0.032393	137
E2F1	MA0024.2	5.01413	2.54663e-07	0.926408	0.903411	0.0466911	137
NFYA	MA0060.2	4.91918	3.99901e-07	0.793345	0.774233	0.0548038	137
NFYA	MA0060.1	4.84652	5.83822e-07	0.85558	0.833624	0.0609021	137
NFYB	MA0502.1	4.71171	1.1504e-06	0.839792	0.819125	0.0572568	137
KLF5	MA0599.1	4.64078	1.69163e-06	0.96336	0.943068	0.0361106	137
NRF1	MA0506.1	4.57886	2.24527e-06	0.883845	0.858876	0.0573638	137
Klf4	MA0039.2	4.44669	4.25145e-06	0.943299	0.921545	0.0418337	137
CREB1	MA0018.1	4.42755	4.5357e-06	0.874522	0.858647	0.0431726	137
Egr1	MA0162.1	4.33268	7.12262e-06	0.884572	0.86707	0.0408433	137
Zfx	MA0146.2	4.23102	1.12913e-05	0.901507	0.88027	0.0488948	137
Zfx	MA0146.1	4.23042	1.13218e-05	0.901693	0.880535	0.0487004	137
EGR1	MA0162.2	4.22803	1.158e-05	0.904477	0.884943	0.0347016	137
RELA	MA0107.1	3.99916	3.04322e-05	0.869996	0.853817	0.0503361	137
ELK4	MA0076.1	3.89693	4.66965e-05	0.859276	0.841667	0.0567982	137
NFKB1	MA0105.3	3.76171	8.12124e-05	0.873625	0.858936	0.0483091	137
E2F1	MA0024.1	3.76037	8.21556e-05	0.867075	0.850644	0.0494794	137
E2F6	MA0471.1	3.65284	0.000126753	0.925708	0.910479	0.0409328	137
REL	MA0101.1	3.53157	0.000198813	0.905563	0.893909	0.0432967	137
NFKB1	MA0105.2	3.47791	0.000245479	0.850101	0.834755	0.0510537	137
SP1	MA0079.1	3.32792	0.000428728	0.941733	0.932172	0.0289675	137
Pax5	MA0014.1	3.29162	0.000487113	0.85383	0.846283	0.0245016	137
TFAP2A	MA0003.1	3.25991	0.000550718	0.967741	0.956995	0.0257781	137
THAP1	MA0597.1	3.22457	0.000615691	0.942611	0.935269	0.0259333	137
ELK1	MA0028.1	3.20256	0.000665809	0.920818	0.910828	0.0345258	137
EGR2	MA0472.1	3.16983	0.000751125	0.878596	0.8654	0.038087	137
CTCF	MA0139.1	3.16271	0.000767611	0.805515	0.794457	0.0348628	137
GABPA	MA0062.1	2.85157	0.00213715	0.884968	0.873809	0.0425662	137
GABPA	MA0062.2	2.84834	0.00215599	0.869756	0.857309	0.0494319	137
Zfp423	MA0116.1	2.84626	0.00216983	0.857038	0.847425	0.0383596	137
ELK4	MA0076.2	2.78003	0.00267162	0.881045	0.869526	0.0454016	137
HINFP	MA0131.1	2.77352	0.00272658	0.838672	0.828582	0.0395677	137
EHF	MA0598.1	2.69733	0.00342107	0.930229	0.916473	0.0642589	137
Klf1	MA0493.1	2.66984	0.00374841	0.894877	0.884581	0.0369982	137
PLAG1	MA0163.1	2.65287	0.00393263	0.830665	0.820282	0.041394	137
NFKB1	MA0105.1	2.61965	0.00432894	0.878183	0.867738	0.0453517	137
PAX5	MA0014.2	2.54099	0.00543658	0.838661	0.831636	0.032316	137
znf143	MA0088.1	2.43814	0.00726885	0.84365	0.837432	0.0298921	137
ETS1	MA0098.1	2.42291	0.00764951	0.997219	0.995365	0.00577878	137
HIF1A::ARNT	MA0259.1	2.3432	0.00945337	0.925796	0.915438	0.0457228	137
ESR1	MA0112.1	2.31608	0.0101419	0.811344	0.80454	0.0334177	137
Arnt::Ahr	MA0006.1	1.86656	0.0307303	0.948042	0.939497	0.0494084	137
Mycn	MA0104.2	1.84521	0.032226	0.865945	0.858192	0.0469497	137
TFAP2C	MA0524.1	1.75952	0.0390039	0.871776	0.865282	0.0363792	137
Pax6	MA0069.1	1.72148	0.0422521	0.797792	0.792527	0.0345437	137
ESR1	MA0112.2	1.71907	0.0424412	0.756103	0.750611	0.0376416	137
IRF1	MA0050.1	1.70808	0.0433945	0.854424	0.847763	0.0491811	137
NR2C2	MA0504.1	1.68356	0.0458488	0.845696	0.840663	0.0306835	137
Degrees of freedom: 30362
