# Supplementary material for: Time-course gene profiling and networks in demethylated retinoblastoma cell line
Source: Oncotarget. 2015 Jun 25;6(27):23688–707. doi: 10.18632/oncotarget.4644 (PMC4695145; doi:10.18632/oncotarget.4644)
Supplement: Supplementary file 10 [file oncotarget-06-23688-s010.xlsx]

## Sheet: Enriched motifs
Enriched motifs
48 hours treatment
ID	#Yes sites per 1K	#No sites per 1K	Adj. site FE	Site P-value	Site FDR	Site cutoff	%Yes seq	%No seq	Adj. seq FE	Seq P-value	Seq FDR	Seq cutoff
Sp1.1	0.573907	0.315851	1.10921	1.37335e-05	5.49339e-05	0.844422	66.129	42.0875	0.882579	0.000447721	0.0359856	0.845923
EBF1.1	0.693802	0.408027	1.06114	1.63488e-05	5.97898e-05	0.833083	100	93.266	0.648307	0.00148362	0.0359856	0.761119
ZEB1.1	0.297309	0.152058	1.08047	0.000461809	0.00107476	0.8935	100	96.9697	0.624147	0.00507892	0.0377492	0.799
NF-Y.1	0.409177	0.236063	1.01518	0.000533101	0.0011765	0.828671	100	99.6633	0.607677	0.00107362	0.0359856	0.709291
DEC1.1	0.4088	0.237397	1.00883	0.000604233	0.00131088	0.8665	100	97.9798	0.617867	0.00203206	0.0359856	0.759
c-Myc.1	0.215549	0.0993033	1.11428	0.00074129	0.00155549	0.938031	100	97.6431	0.619946	0.00530849	0.0377492	0.788606
72 hours treatment
ID	#Yes sites per 1K	#No sites per 1K	Adj. site FE	Site P-value	Site FDR	Site cutoff	%Yes seq	%No seq	Adj. seq FE	Seq P-value	Seq FDR	Seq cutoff
NF-kappaB.1	0.477953	0.219587	1.08588	0.000213738	0.000804662	0.849775	73.3333	36.7003	0.938181	0.000115752	0.0126093	0.846269
CP2-L1.1	0.449195	0.201832	1.09678	0.000243664	0.000820764	0.870694	100	98.9899	0.511499	0.0115631	0.102771	0.733899
ZEB1.1	0.414747	0.187745	1.07507	0.000431284	0.00122676	0.88	100	97.9798	0.516677	0.025366	0.120254	0.7905
96 hours treatment
ID	#Yes sites per 1K	#No sites per 1K	Adj. site FE	Site P-value	Site FDR	Site cutoff	%Yes seq	%No seq	Adj. seq FE	Seq P-value	Seq FDR	Seq cutoff
STAT3.1	0.255594	0.127821	1.16452	9.72311e-05	0.00113142	0.867868	39.5833	22.2222	0.980081	0.000830086	0.0663988	0.862863
NF-kappaB.1	0.25054	0.137047	1.06831	0.000548777	0.00215321	0.860791	100	98.3165	0.665513	0.00550157	0.0663988	0.735103
ZEB1.1	0.0768049	0.0217226	1.32754	0.000622414	0.00215321	0.9655	100	97.6431	0.669973	0.00208992	0.0663988	0.794
DEC1.1	0.331221	0.20171	1.0118	0.000764436	0.00247103	0.8705	100	97.9798	0.667736	0.013486	0.0710751	0.759

## Sheet: TF ensembl
Transcription Factors (Ensembl)
48 hours treatment
ID	Gene description	Gene symbol	Species	Site model ID	Yes density per 1000bp	No density per 1000bp	Yes-No ratio	P-value
ENSG00000185591	Sp1 transcription factor	SP1	Homo sapiens	Sp1.1	1.09971	0.618304	1.77859	3.11596e-05
ENSG00000164330	early B-cell factor 1	EBF1	Homo sapiens	EBF1.1	1.31965	0.798898	1.65184	5.20199e-05
ENSG00000134107	basic helix-loop-helix family, member e40	BHLHE40	Homo sapiens	DEC1.1	0.806452	0.47138	1.71083	0.000683716
ENSG00000148516	zinc finger E-box binding homeobox 1	ZEB1	Homo sapiens	ZEB1.1	0.557185	0.299969	1.85747	0.00133728
ENSG00000001167	nuclear transcription factor Y, alpha	NFYA	Homo sapiens	NF-Y.1	0.791789	0.477502	1.65819	0.00134413
ENSG00000066136	nuclear transcription factor Y, gamma	NFYC	Homo sapiens	NF-Y.1	0.791789	0.477502	1.65819	0.00134413
ENSG00000120837	nuclear transcription factor Y, beta	NFYB	Homo sapiens	NF-Y.1	0.791789	0.477502	1.65819	0.00134413
ENSG00000136997	v-myc myelocytomatosis viral oncogene homolog (avian)	MYC	Homo sapiens	c-Myc.1	0.410557	0.195898	2.09577	0.00137161
72 hours treatment
ID	Gene description	Gene symbol	Species	Site model ID	Yes density per 1000bp	No density per 1000bp	Yes-No ratio	P-value
ENSG00000115112	transcription factor CP2-like 1	TFCP2L1	Homo sapiens	CP2-L1.1	0.878788	0.397919	2.20846	0.000272166
ENSG00000077150	nuclear factor of kappa light polypeptide gene enhancer in B-cells 2 (p49/p100)	NFKB2	Homo sapiens	NF-kappaB.1	0.909091	0.431589	2.10638	0.000429825
ENSG00000109320	nuclear factor of kappa light polypeptide gene enhancer in B-cells 1	NFKB1	Homo sapiens	NF-kappaB.1	0.909091	0.431589	2.10638	0.000429825
ENSG00000148516	zinc finger E-box binding homeobox 1	ZEB1	Homo sapiens	ZEB1.1	0.787879	0.367309	2.145	0.000792583
96 hours treatment
ID	Gene description	Gene symbol	Species	Site model ID	Yes density per 1000bp	No density per 1000bp	Yes-No ratio	P-value
ENSG00000168610	signal transducer and activator of transcription 3 (acute-phase response factor)	STAT3	Homo sapiens	STAT3.1	0.492672	0.241812	2.03741	7.95978e-05
ENSG00000077150	nuclear factor of kappa light polypeptide gene enhancer in B-cells 2 (p49/p100)	NFKB2	Homo sapiens	NF-kappaB.1	0.483197	0.266299	1.81449	0.000697783
ENSG00000109320	nuclear factor of kappa light polypeptide gene enhancer in B-cells 1	NFKB1	Homo sapiens	NF-kappaB.1	0.483197	0.266299	1.81449	0.000697783
ENSG00000148516	zinc finger E-box binding homeobox 1	ZEB1	Homo sapiens	ZEB1.1	0.142117	0.0428528	3.3164	0.00138098
ENSG00000134107	basic helix-loop-helix family, member e40	BHLHE40	Homo sapiens	DEC1.1	0.644263	0.40404	1.59455	0.00146973
